# Supplementary material for: Skull variation in Afro-Eurasian monkeys results from both adaptive and non-adaptive evolutionary processes
Source: Sci Rep. 2022 Jul 22;12:12516. doi: 10.1038/s41598-022-16734-x (PMC9307787; doi:10.1038/s41598-022-16734-x)
Supplement: Supplementary file 2 — Supplementary Information 2. [file 41598_2022_16734_MOESM2_ESM.xlsx]

## Sheet: Final cranial
list	catal	gen_corr	sp_corr	ssp_c	sex_cod	C1	C2	C3	C4	C5	C6	C7	C8	C9	C10	C11	C12	C13	C14	C15	C16	C17	C18	C19	C20	C21	C22	C23	C24	C25	C26	C27	C28	C29	C30	C31	C32	C33	C34	C35	C36	C37	C38	C39
823	AMNH_52467	Allenopithecus	nigroviridis		M	9.77572	25.3804	45.5546	31.4703	29.3814	36.1132	24.0666	20.9525	32.2923	48.0205	NA	34.8295	46.2379	42.4922	NA	26.3377	44.6905	35.5539	22.1821	17.9046	NA	NA	18.9026	16.053	25.9347	12.2704	12.7413	20.3229	13.8789	9.5765	28.8856	23.6261	10.1581	32.681	32.261	33.3637	50.5966	25.4463	14.172
822	AMNH_86856	Allenopithecus	nigroviridis		M	9.59466	28.9931	46.3386	34.2757	31.7524	37.35	22.455	18.6436	31.4689	48.7086	26.9417	35.6335	42.1008	45.3488	12.1388	31.4404	46.8042	36.4829	26.0453	18.8011	19.3606	40.9306	18.8641	20.246	29.8761	11.9215	14.1499	24.0698	14.4587	11.0744	31.4372	24.3134	9.81916	32.2957	30.8016	31.3626	49.697	27.2381	14.2243
1477	MfN_16074	Allenopithecus	nigroviridis		F	8.94933	18.9223	35.4156	24.0898	25.1975	31.4991	14.6352	16.8624	28.0312	42.7304	25.696	28.8757	41.663	42.346	10.7679	22.0389	36.3279	25.8978	17.8692	18.4948	14.7694	28.0706	15.0964	13.8223	21.4331	10.2161	11.4156	17.924	11.9066	11.0468	25.0022	17.6432	10.5425	27.737	32.4187	28.5759	41.0994	23.4282	13.6165
1971	Munich_1958/41	Allenopithecus	nigroviridis		M	10.5923	26.0725	46.0108	34.7859	32.999	36.9387	20.5107	23.7275	34.1831	43.701	29.1768	37.6149	39.4662	43.3858	11.3573	28.7678	47.9917	33.676	26.26	21.3068	15.6331	40.7794	16.3418	20.5009	27.6458	11.6836	12.3937	20.7932	14.8816	13.8337	31.7254	19.5825	14.0878	29.0771	38.4433	28.3808	48.4618	27.3285	14.6077
1970	Munich_1962/69	Allenopithecus	nigroviridis		M	9.60358	24.1405	42.8326	32.2773	33.7225	36.9992	19.8483	20.7231	33.9992	47.57	27.1637	34.5815	40.9399	44.6804	15.3215	27.0508	40.2038	30.3041	21.6372	20.7767	17.784	36.5724	17.1145	16.4982	25.4281	10.8033	12.1477	21.6565	14.3424	10.7214	31.2096	20.0031	12.6921	27.615	35.8933	26.9903	44.6077	25.0317	14.4292
3524	PC_FC21	Allenopithecus	nigroviridis		F	8.88224	21.7718	38.1925	25.704	27.2243	32.1426	18.3379	17.1963	31.0219	43.1341	23.5436	30.192	37.4259	39.6484	10.0129	20.917	37.2706	26.6965	20.3933	19.4568	16.5134	30.1435	17.1251	12.7066	22.0563	10.1166	11.069	13.9549	13.7415	11.3499	24.5927	15.397	9.58035	25.613	28.0247	29.3437	43.3532	22.4582	14.1841
3525	PC_FC34	Allenopithecus	nigroviridis		F	8.51862	19.3159	34.7611	22.3665	23.1832	30.3542	15.8128	14.2479	26.5205	40.773	22.6448	29.9303	39.0491	44.3295	8.34689	17.0523	38.4948	26.5699	20.0407	16.8481	15.5251	29.5683	15.1578	14.1422	21.3111	9.36828	10.6443	15.5182	11.5207	10.4968	25.8612	14.8133	9.01332	31.8363	32.6654	31.0491	40.7082	23.535	14.2309
2384	Tervuren_10303	Allenopithecus	nigroviridis		F	10.1431	22.9628	35.112	25.6694	25.8956	32.9094	17.0116	14.4585	28.0391	45.2032	23.1132	29.4287	38.3787	41.6392	6.79911	18.7754	42.7499	31.2689	24.9865	19.2938	18.7017	32.4152	16.6658	14.413	21.7	10.8491	11.9306	19.6494	12.248	10.4966	26.4395	17.2587	8.261	30.3655	34.4427	29.9048	45.4962	22.2464	14.6731
2383	Tervuren_17158	Allenopithecus	nigroviridis		M	9.12585	26.377	43.7834	33.236	34.7076	39.359	21.2127	21.3204	34.1826	46.5418	25.8662	35.5908	43.0318	48.717	13.5459	26.5097	44.8026	31.7993	24.2822	24.078	16.2516	36.7775	17.4277	16.761	24.6549	14.0137	11.8019	23.8821	14.7084	11.7122	31.4938	20.0785	11.2969	32.065	31.7984	34.6132	48.7533	28.4147	13.8915
2382	Tervuren_18971	Allenopithecus	nigroviridis		M	10.0017	21.3127	38.8504	26.5361	27.0028	33.0738	18.8921	16.1794	29.617	46.279	24.8569	31.9212	43.0909	44.5273	10.9103	23.3145	40.6899	31.2422	20.2407	21.782	17.9478	33.4108	18.0201	14.4236	23.2359	9.75993	11.2325	18.9546	12.9873	11.968	28.3853	20.214	9.44375	30.0605	30.1063	32.0989	48.012	25.738	14.6029
2381	Tervuren_23496	Allenopithecus	nigroviridis		M	12.5105	28.3529	46.0221	35.3696	36.0682	41.166	23.344	22.681	37.2069	53.1846	28.5648	34.7249	49.2401	47.9055	15.5098	25.4644	43.8201	33.4339	22.3893	22.7823	18.4829	37.1068	19.5239	16.7082	25.5062	12.7442	12.8574	26.6819	14.8969	12.2825	33.4556	21.1013	12.1334	34.0265	24.6794	35.0494	50.1299	26.649	15.4425
2380	Tervuren_27993	Allenopithecus	nigroviridis		M	9.66891	27.3129	41.3472	32.5243	31.3336	36.8071	19.5014	19.9713	33.7187	48.9038	26.982	33.1878	42.2777	43.7366	12.7909	27.655	41.618	31.6118	23.3799	21.1191	17.3747	37.0651	19.0688	15.9984	25.3115	11.4154	11.8313	23.6843	14.7848	11.0288	29.3218	22.9718	10.8774	29.7417	33.7317	28.0856	48.6072	25.5176	15.0947
2379	Tervuren_27994	Allenopithecus	nigroviridis		M	9.09448	23.5391	39.4365	26.6745	28.3451	32.3443	18.5737	17.062	30.4161	45.1383	25.2341	32.079	41.7086	42.9025	12.1638	27.5815	40.9209	31.1093	24.2699	20.0448	16.6915	33.5744	16.2722	16.6478	26.7015	12.4419	12.5382	21.1405	13.1026	10.377	29.5936	18.9827	9.34816	31.2527	30.0615	33.7099	45.6841	25.2643	13.0006
2378	Tervuren_28645	Allenopithecus	nigroviridis		M	9.29589	29.0551	46.2176	33.6229	34.7668	39.962	16.6661	17.5709	33.8036	51.5586	27.6682	33.786	44.8194	45.1978	11.7121	30.1288	45.6214	34.2687	24.1729	23.8032	18.6219	37.8279	20.8105	16.6798	27.1242	10.081	14.5054	23.1824	14.849	10.9459	32.0769	22.5056	11.4411	29.5913	30.2846	33.6612	52.3786	28.4618	16.2074
2392	Tervuren_28647	Allenopithecus	nigroviridis		M	10.0008	26.7773	43.1004	32.5287	30.9921	36.1228	21.2019	17.4766	31.4021	46.8809	25.0801	32.9862	43.5757	42.7938	13.0866	29.5002	40.1814	32.2561	23.7626	21.0117	17.5772	36.9718	19.5902	16.4258	28.596	12.7989	13.7178	22.3312	12.8118	11.5383	29.9476	20.15	8.10044	29.2121	31.8185	31.0946	46.8076	28.0074	14.5023
2391	Tervuren_28649	Allenopithecus	nigroviridis		M	9.77537	28.3748	42.6122	33.155	31.8716	36.7508	19.5784	18.0618	31.2468	45.954	25.9008	32.3731	43.0268	44.4005	11.6714	29.4329	44.4741	33.0484	24.4729	22.2385	18.3258	37.3469	18.1607	16.3207	29.7207	11.7436	12.9268	23.863	15.653	11.4485	32.7297	21.0736	8.61486	28.9075	34.5066	30.9955	49.8836	28.5269	14.718
2390	Tervuren_28769	Allenopithecus	nigroviridis		M	10.1249	28.193	46.1726	35.5875	34.3351	39.8019	21.6402	18.9813	31.3496	47.1725	26.4346	32.8001	44.4517	46.9596	13.2783	30.9664	45.1382	34.4714	24.4834	23.1925	19.0494	40.0692	17.9338	19.1741	28.9205	12.5891	13.0918	22.9438	16.0031	11.9089	30.7961	21.507	10.2782	28.9959	37.2651	31.3971	50.9159	26.808	14.3574
2389	Tervuren_28770	Allenopithecus	nigroviridis		M	9.79011	27.2041	41.8098	28.9341	31.6312	35.0949	17.8382	16.8052	32.5595	44.6005	25.1305	31.0279	41.3991	45.0407	11.7298	29.4058	42.7388	32.8758	24.6972	22.4171	19.0636	36.33	18.1062	15.8451	26.4252	11.4967	13.6389	22.764	14.9446	10.6806	29.0266	19.9288	9.82623	26.7561	35.9685	28.6609	49.6334	25.0015	15.2227
2388	Tervuren_28771	Allenopithecus	nigroviridis		F	8.34169	20.757	34.0952	24.2205	25.0395	30.4913	16.1474	14.3262	28.2595	41.9629	21.882	26.3348	38.8172	41.2254	10.8653	20.9868	37.0416	26.0413	18.4897	17.9814	17.2728	31.0037	16.8919	15.093	19.8921	10.4624	11.3268	18.4372	12.0593	10.1448	26.0511	19.7824	7.37263	29.8392	24.8184	31.9211	40.6885	23.3575	12.559
2387	Tervuren_77.056-M-0001	Allenopithecus	nigroviridis		F	8.09574	21.9919	33.3828	21.7333	24.4501	30.0452	12.8013	13.5467	27.5685	40.9604	23.1955	27.5912	36.0722	37.2971	9.59012	20.5304	36.1024	27.0936	21.177	17.8562	16.8509	29.1516	15.248	13.5694	22.2412	11.4554	12.0183	17.6586	12.2412	10.8031	25.8536	16.0239	8.27657	27.8171	29.7927	24.9065	40.5908	21.9254	14.7355
2386	Tervuren_87.070-M-0001	Allenopithecus	nigroviridis		F	6.59728	20.2756	33.4651	23.6919	25.3434	32.0283	13.1375	13.6746	28.2442	43.7311	23.2553	25.1742	38.0193	42.7216	10.0135	18.63	36.9686	26.073	20.196	15.8513	17.7948	29.706	16.532	14.8097	19.4845	9.07205	10.6787	17.2807	12.4128	10.9051	26.4724	18.0452	7.6123	31.0069	33.3809	29.481	37.6859	23.0987	14.5747
2385	Tervuren_9339	Allenopithecus	nigroviridis		F	9.32638	21.3153	35.5161	23.7094	25.3858	32.0061	17.2891	14.5506	28.9026	44.6206	23.9408	29.7545	40.4993	41.1492	12.4696	20.2173	36.6051	25.6151	18.9411	15.8184	17.7582	32.0388	17.0959	15.5052	23.0949	10.7711	10.9722	18.3695	12.2359	11.3037	25.5533	16.7211	8.18458	30.1176	26.2838	31.5983	38.9542	21.4008	12.0325
426	USNM_395131	Allenopithecus	nigroviridis		F	9.4828	22.9645	41.1426	27.5877	28.4192	33.6613	20.231	17.9423	29.1696	42.8663	25.6595	30.1212	41.7004	41.542	11.9281	24.3293	38.5267	27.4466	17.3888	16.6948	16.8652	30.1083	14.8124	13.6997	22.3703	12.1805	12.0454	18.1154	13.5435	12.2743	26.9405	17.7519	9.25698	29.5887	30.1331	30.1251	40.9972	23.5302	12.0725
821	AMNH_119608	Allochrocebus	lhoesti		M	8.98722	33.0323	48.2967	40.3362	41.8317	41.6861	25.7413	26.9367	41.6729	48.9728	31.1518	38.5723	48.0045	50.2853	12.5887	32.9638	46.9089	35.8292	23.7975	24.3622	15.8536	37.3723	20.3459	12.7881	27.7678	15.3294	17.3382	28.3949	13.2832	11.1686	32.8111	21.8562	14.5061	33.9238	33.7307	39.3295	54.5137	31.0903	15.3265
813	AMNH_149581	Allochrocebus	lhoesti		F	8.98485	24.4825	37.1516	27.7389	28.3527	33.4792	17.4466	21.9346	33.2	44.2781	26.8162	32.371	43.8558	44.6085	8.87454	20.2424	40.8029	30.052	19.6455	22.4723	13.7801	29.2322	15.09	13.8911	21.9241	11.5812	12.5923	20.572	11.8277	10.5194	28.3984	15.9795	13.3539	33.2084	25.9836	38.127	46.3336	27.5446	11.4415
816	AMNH_52452	Allochrocebus	lhoesti		M	9.14873	29.1269	45.4225	36.0564	35.3366	38.5562	26.93	27.1793	36.2475	46.4193	30.0552	38.1559	48.2645	49.1455	14.044	28.7247	44.8373	34.9107	24.3869	26.727	13.631	36.0338	16.2378	14.6372	28.8655	16.2031	15.2802	24.0696	14.8435	10.3697	33.1568	19.2991	16.8376	32.5919	34.8428	37.2047	53.9438	31.8547	14.515
815	AMNH_52455	Allochrocebus	lhoesti		F	7.99317	22.4207	32.7614	23.9686	24.0973	30.9716	14.1851	17.7279	28.1984	43.183	24.383	30.681	44.281	44.1441	8.56533	17.3759	39.5121	29.5013	20.9349	21.7505	12.1666	28.244	14.6227	12.4041	21.6972	12.3677	11.7787	18.734	11.0652	10.5958	25.3932	14.3347	11.3562	32.0812	32.2918	36.0481	45.7063	23.5921	13.3019
814	AMNH_52456	Allochrocebus	lhoesti		F	8.06202	21.6116	35.7578	25.8852	26.361	33.0026	17.43	19.5434	28.2675	42.2684	25.6406	30.7826	42.8477	47.1008	9.47727	19.2153	40.0909	27.9828	19.876	22.5653	12.3847	27.7073	13.7829	12.5884	22.2205	11.6836	11.0941	20.1401	11.1198	10.1502	26.9104	16.9139	13.7123	33.5267	32.9941	36.5616	45.2277	27.2304	14.8716
818	AMNH_52457	Allochrocebus	lhoesti		F	8.34414	22.3816	33.8774	26.1101	25.1278	31.6897	15.3961	19.688	28.8776	43.2365	24.219	29.0337	43.5526	45.5198	10.4498	17.2324	37.5444	27.9921	19.4619	20.3707	10.8334	28.1294	14.441	13.1638	21.8702	10.8589	11.411	19.3318	10.3041	10.444	27.2546	15.7627	13.6364	34.0997	31.5253	36.4689	44.4942	24.4743	14.0789
819	AMNH_52458	Allochrocebus	lhoesti		F	9.25429	25.2313	36.3273	26.9153	27.0612	33.73	16.3685	19.629	31.4026	44.2725	25.8432	30.054	43.3322	45.3539	8.26946	20.9104	43.585	30.8341	23.5986	21.68	13.2297	29.6654	14.9502	15.3181	25.392	10.3185	13.1598	22.3635	11.8449	9.85195	27.0199	16.186	13.419	31.0574	27.3443	34.7827	45.7989	26.8625	14.0079
817	AMNH_52461	Allochrocebus	lhoesti		F	7.83554	NA	36.4584	26.3881	27.2251	33.1679	NA	NA	NA	43.0173	26.0053	31.6838	42.2889	42.222	9.14279	20.8618	40.0593	29.0168	21.0262	21.4636	13.3542	29.1614	15.3254	12.983	23.3637	13.9228	12.8677	21.416	11.0492	9.60016	26.9097	15.4824	12.449	32.5454	25.2129	35.2812	44.7589	25.5011	14.8649
820	AMNH_52462	Allochrocebus	lhoesti		M	8.36146	30.5209	43.9673	37.0749	35.0735	37.9238	21.8002	26.3975	36.5669	48.1079	29.3023	36.761	42.7773	45.1502	12.191	29.6867	45.6951	33.5034	26.1344	24.7949	12.9142	36.2877	17.8328	13.0093	29.1909	15.2272	14.9731	26.1176	14.2698	9.57458	32.5606	17.2999	13.7333	33.0083	29.9606	35.3402	50.2187	28.8316	13.8038
1004	MCZ_37944	Allochrocebus	lhoesti		M	9.11405	32.0542	45.5904	39.2502	36.355	40.1441	22.5264	24.3523	35.9972	45.5532	27.741	36.9732	46.7266	49.8023	11.4883	30.7737	48.898	38.0384	22.7276	21.7963	13.7583	38.5561	18.6066	14.3694	29.9259	15.0184	17.005	24.941	15.7387	11.5798	33.0282	22.0071	13.6507	32.092	31.4606	35.6701	52.2173	28.4687	14.8435
1005	MCZ_38081	Allochrocebus	lhoesti		F	8.83488	25.1604	41.0305	30.9017	33.5829	37.2323	18.7628	21.3119	34.6429	48.6981	27.2547	34.3059	43.9205	44.5725	10.0184	23.4745	42.3744	31.0161	20.666	22.1076	13.7294	29.7247	17.9714	11.4923	22.751	12.08	13.9785	21.5898	13.173	10.8815	29.193	18.4391	13.1376	30.0978	28.495	33.9703	48.5816	26.8982	13.7865
1007	MCZ_39382	Allochrocebus	lhoesti		F	8.22792	23.0399	37.1063	28.0603	26.9354	34.2492	16.288	20.1239	30.3229	40.9947	25.7639	33.0118	40.8996	43.116	8.33607	17.7193	39.5956	29.4193	20.5894	19.5051	11.8687	29.03	14.8172	14.4864	21.4727	13.2841	12.5499	16.4599	11.1474	10.7436	28.1777	18.9038	13.2331	28.3562	33.8957	32.7249	45.9555	25.105	13.0492
1006	MCZ_39386	Allochrocebus	lhoesti		M	9.18547	25.7343	41.737	33.0967	33.7323	39.5884	21.0721	24.8695	36.9806	45.3341	30.5546	36.997	40.8206	44.8113	9.18275	23.2664	45.5801	35.4554	28.633	23.6081	13.1225	30.8943	18.0843	13.8451	26.2922	13.0646	13.8462	21.9541	14.1326	12.1783	30.8021	18.9382	14.5483	31.4826	32.5322	36.8625	51.0364	27.25	15.8615
2493	Tervuren_1271	Allochrocebus	lhoesti		M	9.49579	28.9134	44.5561	37.9758	36.9392	39.8188	25.223	23.7046	36.3888	50.4747	30.0946	38.5491	52.4081	48.7132	14.2744	34.5451	48.6012	36.4675	23.9458	25.3333	15.4636	39.2986	18.8702	18.3136	30.9478	14.8021	16.0488	28.5465	16.0144	12.716	34.7393	22.33	12.7049	32.6602	28.8119	37.7005	56	29.8679	14.8089
2489	Tervuren_14451	Allochrocebus	lhoesti		M	9.36195	27.1035	42.3569	35.2047	34.0573	36.7388	22.2412	25.8402	34.9972	50.6799	28.8691	35.4087	47.7302	49.3975	11.9394	27.1198	47.8907	35.7697	25.5147	22.793	13.0278	36.3497	16.3411	15.0213	29.4791	13.9459	14.776	24.8162	14.9274	10.6746	32.2563	18.7159	15.9816	31.7084	33.186	34.6368	50.6732	28.1961	15.0891
2488	Tervuren_18895	Allochrocebus	lhoesti		M	11.5132	29.073	45.459	31.8768	32.1837	36.4593	24.8732	19.0766	36.2435	50.4492	29.7864	38.5148	47.4768	48.4623	9.92357	28.1333	49.4957	37.3563	25.7762	23.8197	18.3439	37.0047	21.2789	13.5088	26.3012	15.1096	15.7983	24.8592	15.5673	12.03	32.7357	23.0364	11.4778	31.0539	32.7758	28.9591	54.598	26.8129	18.0016
2487	Tervuren_19063	Allochrocebus	lhoesti		M	9.93648	29.2016	44.0327	33.6916	34.2986	36.9392	23.3397	21.6012	36.1824	47.4397	29.1175	34.5793	47.5534	47.7746	12.3683	30.6496	44.2461	34.012	24.52	21.5467	17.6612	36.3015	18.8244	14.9522	28.4255	13.9489	14.3864	23.2587	13.8032	14.8405	33.2996	18.6564	10.0182	34.3058	33.0989	38.3175	49.9818	27.6652	15.718
2486	Tervuren_19886	Allochrocebus	lhoesti		M	8.74796	28.7395	42.2676	34.6591	33.5572	35.821	21.279	24.0325	37.4222	53.5691	29.6391	37.5699	50.1928	47.6375	13.0682	29.1606	45.6389	35.811	23.8958	24.7148	15.6758	37.0504	19.4465	13.9547	29.5528	12.6315	14.6753	24.5895	15.5262	12.6182	33.6943	20.6757	13.8111	30.8111	35.5273	31.8755	55.0258	26.9589	16.9195
2492	Tervuren_2985	Allochrocebus	lhoesti		M	9.25288	28.9132	43.4791	36.6415	34.6096	38.6665	23.1651	24.4517	35.9968	50.5434	30.3592	37.3647	54.1867	48.6799	14.847	28.93	45.7781	36.9464	22.3811	21.8336	15.9762	37.4737	18.7026	14.7585	30.4696	15.7862	15.0224	24.0951	15.5965	10.8164	34.5163	20.6778	13.3266	33.4865	32.8729	35.2295	53.6387	30.1544	15.2658
2494	Tervuren_37510	Allochrocebus	lhoesti		F	10.0305	23.4886	38.7378	24.4265	26.5083	32.565	17.9634	19.7945	32.4343	44.8795	26.6398	34.1356	43.2158	42.7336	10.691	20.841	41.609	29.8802	19.0612	18.8668	13.7348	30.6773	15.9265	13.8228	21.113	12.7703	12.6003	19.9647	13.0243	10.5959	28.9669	19.035	14.1624	33.2281	26.252	34.2453	45.4422	22.6924	13.5647
2495	Tervuren_37511	Allochrocebus	lhoesti		M	11.1988	27.0523	43.7083	33.8647	34.4059	38.8227	24.2637	26.0987	38.204	43.8932	30.6947	37.0044	44.6402	46.1254	12.032	25.2576	45.4522	33.9343	23.7779	25.6979	16.3365	35.8312	18.224	13.9583	28.5056	14.2098	13.5547	23.8208	15.2766	11.1173	32.1846	18.9842	14.9838	32.1727	33.2719	35.0737	53.4849	30.4812	16.1007
2496	Tervuren_37512	Allochrocebus	lhoesti		F	9.48396	22.704	35.6835	25.5998	26.2418	33.7132	19.0217	21.2672	33.2995	45.9268	27.6158	33.2404	45.5689	45.0835	11.4122	19.5768	41.5695	31.4729	21.2085	19.854	15.1682	32.4595	15.8269	15.0662	24.5177	12.3774	13.4078	19.5426	13.8199	9.80582	29.0159	18.6526	14.1961	33.5532	27.9236	36.0366	47.1177	23.4778	14.9295
2501	Tervuren_83.006-M-0142	Allochrocebus	lhoesti		M	8.69069	28.8972	39.7525	32.5973	31.2864	36.2601	18.5691	23.0089	35.2587	46.8389	29.5525	35.6053	49.0645	47.591	11.5635	27.7891	44.1312	32.6652	23.5119	19.3895	14.5773	35.6162	17.5701	14.4267	29.6404	13.4263	14.2081	23.2834	14.3337	12.2281	31.2636	18.471	15.2196	32.972	27.0092	36.2782	47.9375	27.2441	13.6741
2502	Tervuren_83.006-M-0143	Allochrocebus	lhoesti		M	9.15543	29.7467	43.71	35.3641	34.1305	38.5459	18.7804	23.6652	36.211	45.9981	28.1782	34.6573	49.5454	47.7286	14.8876	27.6251	42.7431	35.4733	23.9371	23.9828	13.8686	35.4191	18.4744	13.9928	29.953	13.4116	14.6406	25.2003	13.8818	10.1162	33.1127	20.832	13.7063	32.4821	33.8756	36.3746	54.3338	29.5302	14.1982
2503	Tervuren_83.006-M-0144	Allochrocebus	lhoesti		M	9.72312	29.5554	41.7675	35.591	33.9684	37.7843	25.2225	24.2897	35.5544	45.7125	27.7555	36.5947	45.4542	47.9825	13.7921	28.0016	44.2598	33.8956	24.0443	22.9513	14.8242	36.8818	17.3741	14.9552	28.882	15.8789	14.7033	26.415	14.6722	11.8595	32.6009	19.2102	13.2526	31.6185	33.5128	36.6547	49.7655	28.5498	14.3135
2504	Tervuren_83.006-M-0145	Allochrocebus	lhoesti		M	8.78556	31.2721	46.6888	38.5957	36.0831	38.4245	23.0046	24.7419	37.2143	50.2695	28.4549	37.2974	50.7675	48.7147	15.1101	29.9539	45.1241	34.8445	21.9306	22.268	14.6619	37.2679	18.4001	16.4214	29.6265	13.2688	16.122	25.8019	13.5789	11.2521	34.2481	20.2017	13.2039	32.8389	23.6637	37.9419	49.5802	27.9129	14.1895
2500	Tervuren_83.006-M-0146	Allochrocebus	lhoesti		M	9.5216	28.4026	43.7386	37.4496	34.8902	37.9621	25.7571	25.4044	35.8113	45.9152	28.4339	37.2485	49.4572	47.5814	12.4682	28.6364	47.398	36.0772	24.734	23.615	13.9691	37.7709	17.2578	16.3815	30.8194	14.1497	14.1661	25.1209	14.1572	10.8246	33.2045	18.3431	14.3269	31.5215	33.2494	36.3991	54.452	29.5799	15.3724
2499	Tervuren_83.006-M-0147	Allochrocebus	lhoesti		M	9.04614	28.3402	43.3158	34.9434	33.6879	38.3148	23.0609	24.6384	35.6418	49.7141	29.1011	36.9524	48.0212	48.59	13.388	26.8631	42.5507	33.1574	23.0521	21.922	14.6564	36.1512	17.5624	13.7576	28.2395	14.5958	14.6727	23.71	13.7222	11.9426	32.2731	19.6178	15.0481	34.9565	30.9933	38.5101	49.7319	29.5635	14.6681
2498	Tervuren_83.006-M-0148	Allochrocebus	lhoesti		M	9.99936	31.0531	47.2719	36.0402	35.6241	39.9995	22.2261	23.1339	37.1859	45.7558	28.0316	35.1468	46.7353	45.1138	15.2591	32.0254	44.8189	36.3244	22.4318	24.2462	15.0762	37.3492	18.8458	16.5106	29.8575	13.6863	16.1627	26.9624	14.6201	11.4017	33.3067	21.0645	12.3963	32.6823	35.6889	36.2168	54.2781	29.9695	15.2751
2497	Tervuren_83.006-M-0159	Allochrocebus	lhoesti		F	7.45461	23.7409	32.7742	24.6093	26.1435	32.7051	15.0112	19.727	29.5237	43.4366	26.027	32.2337	41.9679	43.9446	9.37593	17.3502	40.6748	30.338	22.4682	19.7757	15.2692	30.9067	12.8485	14.9863	24.9887	11.5819	10.8895	18.4347	11.5441	10.3021	28.1492	13.7914	16.3536	32.9788	29.0779	34.219	43.6095	26.1578	13.8259
2508	Tervuren_83.006-M-0166	Allochrocebus	lhoesti		F	8.93892	22.5809	35.4353	24.4328	26.7386	34.2852	17.4147	18.9598	31.2645	42.537	27.8002	31.2565	42.1128	41.6546	10.6221	18.5403	37.6149	27.9828	19.4403	21.6384	16.0675	28.7169	16.1273	14.0026	24.0746	11.9187	10.6787	20.9231	11.6043	10.8181	27.0698	15.301	12.7804	30.2263	30.1594	34.4548	44.531	25.3844	12.0112
2509	Tervuren_83.006-M-0168	Allochrocebus	lhoesti		F	8.49288	24.8291	34.7695	25.7746	26.6826	31.3913	16.3298	18.6461	29.9882	42.3955	25.9979	31.1593	42.3217	43.9026	10.1999	19.1657	38.5584	29.2944	20.3247	19.875	13.8634	31.8743	14.9625	13.675	22.3734	12.2533	12.7083	19.0716	11.2441	9.13198	26.8878	16.8966	13.6053	30.0763	34.4823	32.805	43.5757	25.8494	13.3025
2491	Tervuren_8568	Allochrocebus	lhoesti		F	8.80824	21.4663	34.3568	24.3129	25.5273	33.636	18.6088	19.2266	30.1952	46.0855	25.6576	32.4583	45.3654	45.6395	9.02726	17.6485	41.3443	29.5998	20.5654	21.3264	13.9285	30.4523	14.4908	15.1353	23.7918	11.6455	12.1254	19.8072	11.467	10.9021	27.613	15.868	13.2864	29.0904	33.5793	34.4731	46.4577	27.5733	14.1012
2490	Tervuren_8569	Allochrocebus	lhoesti		F	8.84113	22.5247	36.5642	27.113	26.7861	33.8871	19.5663	20.9135	32.4212	46.2373	26.8989	33.101	49.0769	46.8459	11.8022	21.1773	41.2969	28.3439	19.2466	14.7699	13.0636	30.103	15.9124	15.2777	24.5004	13.0003	13.2579	23.2339	12.3446	11.4985	28.7256	17.7198	13.6626	38.9649	33.4612	34.4635	41.1506	25.2074	14.7749
2505	Tervuren_91.086-M-0001	Allochrocebus	lhoesti		M	9.41852	28.9593	44.9614	33.3507	33.4203	38.5329	23.7941	24.4272	38.1194	48.7621	29.6563	38.1253	48.3007	46.8304	12.7342	26.7624	45.2529	34.5327	24.3918	24.52	16.1682	37.4099	19.1489	15.1833	28.9367	14.1043	15.0591	24.1168	13.9079	10.7084	34.4554	19.7331	15.0796	32.4506	31.4645	36.2273	51.8181	30.6898	15.1631
2506	Tervuren_91.086-M-0003	Allochrocebus	lhoesti		F	8.38001	24.5062	33.9947	25.3846	24.928	32.1094	14.6464	20.5812	31.5593	45.8012	26.9652	31.9755	44.4624	43.9774	10.0918	20.5529	41.5337	30.535	20.0851	19.9799	13.3293	32.7798	15.4956	14.7671	25.3083	11.3466	12.6423	21.2571	12.4313	10.4778	28.3558	17.0914	14.3802	28.9544	33.3668	29.7065	46.3884	25.7113	13.7055
2507	Tervuren_91.086-M-0004	Allochrocebus	lhoesti		F	8.60664	21.9698	33.0787	23.3451	24.6512	30.7414	16.4635	18.9973	29.2982	45.82	27.096	30.4565	43.1361	44.2805	9.80927	19.2922	39.868	28.8072	19.6548	20.0789	14.6817	29.1629	13.6764	14.6602	23.8593	13.1786	10.9015	20.4601	11.2901	10.4116	27.6073	16.2971	12.9642	29.0801	31.679	31.68	44.293	25.7457	14.0287
549	USNM_340811	Allochrocebus	lhoesti	lhoesti	M	8.68813	29.3045	41.7541	34.0672	31.9663	36.4756	23.5657	22.1964	34.4552	45.9221	27.6062	35.2565	46.2714	45.1158	12.8424	27.5655	45.3023	35.7991	21.7362	26.5717	15.8125	34.9831	17.9744	13.8561	27.6992	14.9533	15.1113	25.8029	14.9671	9.59999	33.2331	23.9943	9.94948	28.1041	30.9891	33.6665	55.6947	32.2178	14.473
1333	FMNH_29801	Allochrocebus	preussi		M	9.45514	32.9013	44.6389	37.5151	35.5679	38.1459	18.8151	23.3457	35.3462	51.0528	29.4962	35.6716	43.6115	45.0901	11.239	27.7489	47.3499	35.7853	28.7028	20.811	12.531	32.4291	17.1159	14.6241	31.2519	12.5118	14.8024	24.8063	14.7314	11.2786	33.5094	16.2169	13.0121	NA	NA	NA	49.2545	27.4384	14.44
1335	FMNH_29802	Allochrocebus	preussi		M	8.84216	30.2467	42.1607	32.5377	31.4269	36.39	20.6736	19.9721	34.4047	48.3522	28.6488	36.3006	48.8729	48.1435	9.56165	28.6955	46.7288	36.1708	25.1593	20.5891	17.3995	34.5853	18.0424	14.7174	28.9715	16.6342	15.9189	25.1689	14.0971	9.20159	31.7261	23.0686	10.1059	34.0294	33.0537	31.4113	51.3443	26.8028	15.3648
1338	FMNH_42684	Allochrocebus	preussi		F	8.25731	20.7582	34.9035	23.0032	22.5487	31.2286	17.8208	15.6897	27.6518	42.8044	25.7171	31.361	38.9356	42.7794	8.05908	18.9786	41.7538	28.8655	21.7477	21.2301	16.8087	27.8822	14.6731	13.758	22.3132	13.0605	11.8805	17.8958	12.2625	10.9008	25.9406	18.281	8.83646	30.2459	27.809	32.9738	44.8295	24.8161	12.1528
1334	FMNH_42686	Allochrocebus	preussi		M	8.63928	24.0418	40.5199	30.7908	30.6083	34.8186	23.9901	24.1123	35.6982	45.1414	26.456	34.8707	44.8738	43.1053	10.272	26.2678	45.4184	34.2837	22.7107	23.947	14.7664	33.7514	18.3639	12.3314	24.7436	13.5271	13.5969	22.7343	12.873	10.4859	29.3701	21.1153	14.8263	28.6428	28.3057	34.6609	53.4863	27.5098	15.3825
1336	FMNH_42687	Allochrocebus	preussi		M	8.93408	23.669	39.2864	29.9853	29.4888	34.3212	22.7166	21.1725	31.9257	44.4412	27.5309	32.901	42.9616	44.3902	10.0233	24.7288	44.4111	30.9896	23.1245	19.5713	15.7545	32.3691	15.2006	13.788	26.6117	13.0877	14.3395	23.4868	13.9255	10.9336	30.4031	18.3024	11.7197	31.9988	30.6693	34.1738	44.4593	26.078	12.8185
1337	FMNH_42688	Allochrocebus	preussi		F	9.50828	21.798	34.9037	23.7026	24.0833	32.067	18.1404	17.5893	27.6437	42.608	25.0737	28.3506	39.1081	42.2963	8.762	17.4878	38.8042	26.6106	19.9861	19.5506	14.8541	25.9154	13.3276	13.4221	21.7267	12.1841	12.4463	18.7153	11.6958	12.0237	26.9219	17.5025	11.0404	31.6804	29.7548	31.7391	41.1439	24.7337	13.9994
1973	Munich_1894/19	Allochrocebus	preussi		M	11.1158	28.2957	46.127	31.9151	32.924	36.4108	20.5533	20.0445	33.9905	49.5184	27.0869	35.8406	48.1468	49.7467	10.3188	30.1315	50.0279	38.2547	27.2127	19.56	15.3619	35.5039	17.774	15.4321	28.1236	12.3786	15.4827	24.4718	15.5812	9.70606	32.3146	22.4643	12.4269	33.4582	34.6464	33.2335	52.2066	27.5469	15.2854
1974	Munich_AP/63	Allochrocebus	preussi		F	9.31814	18.9814	32.3658	21.7313	24.0844	30.64	15.5598	18.1293	28.8048	41.8831	25.149	30.2359	40.0475	43.6905	11.0949	17.7764	38.0962	27.8464	19.4641	19.9579	12.9941	27.3236	13.2872	14.0996	20.2837	12.0069	11.6395	17.9688	12.6012	10.9678	24.9177	17.8721	11.6611	31.158	34.7189	31.5618	43.3027	23.9883	14.1328
3208	BMNHL_39.584	Allochrocebus	preussi	preussi	M	9.45285	26.1954	47.1175	31.7877	34.0325	39.6119	15.6802	24.1515	36.2815	48.7153	29.824	35.3661	48.3982	48.503	16.4499	30.3975	44.8277	29.3279	19.1826	23.4765	14.9999	36.4359	17.4483	16.1611	27.9895	13.6738	17.0239	22.9641	14.042	11.7033	31.3021	19.7574	15.365	28.7432	33.6708	31.735	48.1672	24.5467	15.3502
3493	BMNHL_87.19	Allochrocebus	solatus		M	8.30595	29.3168	43.5622	32.9624	32.4677	35.9591	20.9345	17.6554	34.3805	49.5437	25.6598	36.4761	48.2838	46.1926	16.5502	26.0995	NA	29.2022	21.6178	21.2745	20.0768	39.4264	20.3382	16.0416	28.9202	13.3868	13.6162	20.4956	NA	10.4772	NA	14.819	8.88386	34.9732	28.6434	NA	45.6521	28.0934	NA
854	AMNH_118806	Cercocebus			M	13.9747	40.041	65.1858	48.8773	46.6585	50.9217	34.5827	26.1979	45.1046	55.6406	32.8437	46.3639	55.8759	53.9943	13.9519	39.0855	52.5599	46.2724	27.8608	23.3696	19.2305	42.617	27.4263	19.6197	33.2935	20.0227	18.0798	27.0874	17.3685	14.1843	38.5335	29.3963	7.43895	33.1292	42.3673	36.3895	62.8286	33.828	17.305
853	AMNH_41343	Cercocebus			M	13.4852	NA	65.2559	45.877	42.3041	51.8633	NA	NA	NA	56.6486	31.6181	45.038	54.9712	49.8031	11.5755	35.5881	50.8487	43.2291	26.5127	22.7348	17.5539	41.4185	25.7015	19.9933	29.735	20.1626	17.3997	25.2359	13.7785	15.1081	35.457	32.4975	11.3686	34.9364	28.5891	38.6942	59.8748	31.1091	16.7734
1030	MCZ_23195	Cercocebus			M	14.2327	33.4959	60.532	43.7988	36.974	45.0288	30.1154	26.9125	40.4782	52.7381	30.7813	42.9663	54.381	48.4246	10.5293	32.2061	52.1956	40.0719	24.932	25.4228	16.3116	39.8502	25.3485	16.508	28.919	15.5209	17.0526	21.5864	17.6463	15.3529	35.43	28.258	11.1849	33.2687	42.5155	28.4799	61.3555	28.9759	17.8194
1032	MCZ_32625	Cercocebus			M	12.7833	37.9145	64.9324	46.4642	43.6188	49.3937	29.9864	27.1783	42.3292	48.562	33.9694	46.2255	51.0185	55.2432	12.0769	39.7977	60.7412	47.8718	30.6918	22.986	16.4168	46.3928	24.985	18.4422	34.1993	18.1545	20.7913	23.3284	18.2367	15.7476	39.0362	35.169	15.4785	32.9455	47.1016	37.0175	62.8864	33.087	16.2498
1035	MCZ_34138	Cercocebus			M	13.7608	31.9116	62.2905	44.4881	44.1141	50.1267	32.7593	28.869	44.9655	56.8683	33.3787	43.4029	54.1941	52.982	13.1649	36.1579	54.531	46.2251	27.0289	20.9205	17.6275	40.7028	25.092	21.1728	30.5344	18.1089	16.9554	26.7198	17.2566	13.7337	36.3728	33.8229	10.6415	35.2985	35.3114	39.161	61.0896	30.9916	16.2495
1965	Munich_1894/3008	Cercocebus			M	16.2509	37.6094	66.0657	46.3866	40.7583	47.5186	31.3089	29.4825	42.8319	55.9487	32.9952	49.3643	55.5296	56.095	17.6982	37.2216	52.4327	47.0254	30.3209	22.95	12.9544	43.7039	27.3881	20.0904	36.4401	17.3907	18.7464	25.1949	16.6459	14.0816	40.0374	30.7829	14.3881	34.7378	42.8005	36.2638	62.8711	36.1595	18.2661
1964	Munich_1894/3009	Cercocebus			M	13.7044	35.1804	62.62	47.9523	44.7745	47.0506	35.8517	29.4374	44.8586	58.5119	32.1813	46.4325	54.8523	54.2597	13.0951	38.9626	55.0851	45.6863	26.8818	23.4179	20.0217	43.5348	25.4662	16.9689	31.3307	16.8052	17.6314	27.2335	17.1761	13.6576	38.9644	32.6827	12.3699	32.2711	38.672	34.4574	60.9204	33.8995	18.5429
2485	Tervuren_75.056-M-0033	Cercocebus			F	13.215	27.4564	42.2316	24.7039	24.7011	36.267	21.2495	17.4962	33.5269	50.5381	27.082	36.7513	52.9193	50.9944	13.6641	23.2326	42.5119	35.5217	22.6168	21.1275	18.8718	37.4985	19.1833	18.0329	26.2002	18.418	14.0741	19.5953	13.9463	12.3581	28.533	22.4125	10.5518	31.5812	38.5885	34.9153	53.5514	26.1192	15.1183
2746	Tervuren_75.056-M-0033	Cercocebus			F	12.9237	27.134	42.6784	25.4179	24.5268	35.5708	21.2376	18.0748	33.1256	51.0473	27.0182	36.7234	NA	51.5998	NA	23.3508	NA	NA	NA	20.6781	18.9459	37.6334	18.0372	18.8026	26.0354	16.6066	13.1543	18.9204	14.4087	12.4633	28.7174	22.9771	11.5779	32.9348	38.4622	34.5989	NA	26.3569	14.755
848	AMNH_189378	Cercocebus	agilis		M	12.6637	31.1949	56.0662	39.5156	NA	46.7256	25.7122	23.9966	NA	57.8669	32.3637	44.2483	58.1133	55.3239	14.5922	31.6328	NA	42.6659	NA	26.3507	16.4708	40.5085	NA	NA	NA	16.1591	15.0357	25.1138	NA	14.8409	NA	NA	12.855	34.8936	31.5105	NA	63.1616	31.9013	NA
837	AMNH_52635	Cercocebus	agilis		F	12.5943	25.446	45.9279	28.0157	26.3314	38.378	22.0706	18.0467	32.749	50.3698	27.2244	38.0163	50.2885	49.9076	12.8048	20.8151	42.0123	32.9015	21.436	20.8514	16.515	35.869	19.4096	19.1115	24.3803	14.6754	13.2186	18.2626	13.261	12.4722	30.0431	23.4859	10.7149	33.15	36.2453	36.6392	49.6596	26.7443	14.1534
836	AMNH_52637	Cercocebus	agilis		M	12.9774	34.9073	57.2125	40.3354	36.3714	44.4133	27.4022	24.2568	38.6145	56.9565	32.9505	45.6485	57.1749	54.1867	14.9124	31.7826	49.99	43.0508	NA	22.4155	18.5338	45.8823	23.5824	17.9877	NA	15.5189	17.6791	22.819	15.513	12.7329	35.2303	NA	14.9666	30.9887	41.2291	33.3233	58.6424	28.4884	15.5543
839	AMNH_52641	Cercocebus	agilis		M	13.2037	28.3578	56.0875	37.1891	35.16	45.0616	31.8684	25.94	39.0659	56.7146	32.5313	46.6282	58.9224	56.0979	14.7208	29.5717	47.9796	42.0319	27.8367	25.5925	15.7655	41.9315	23.2446	18.8529	31.4377	19.4719	15.6121	22.4935	15.3856	13.7143	34.4775	26.8349	13.8227	34.5107	38.2981	38.3963	60.9815	31.5215	16.1553
841	AMNH_52644	Cercocebus	agilis		F	12.2819	26.742	45.8884	30.3717	26.0796	37.8062	22.3974	18.2082	30.6836	51.344	27.9099	37.8536	53.4401	51.2753	9.7746	22.997	44.4903	35.2192	22.3211	22.9717	16.1567	34.9565	18.1655	18.7587	25.1871	14.251	13.2148	17.2815	13.6374	14.1828	29.5125	23.9645	11.2276	33.8829	34.353	37.8677	54.6535	28.644	15.3626
840	AMNH_52645	Cercocebus	agilis		M	13.6317	34.8194	54.8972	38.5644	36.6671	43.5406	28.199	21.9078	37.1647	52.6279	30.7128	43.0997	52.0257	51.3831	12.9454	28.8365	46.9494	38.7654	26.5553	24.8002	17.7694	40.933	22.0619	18.7829	26.7678	17.8406	15.1889	22.5508	14.7879	12.7597	33.0223	25.1972	11.8237	30.2564	40.4663	31.2871	56.0736	29.1449	17.6707
842	AMNH_52646	Cercocebus	agilis		F	12.0716	29.2738	46.7762	32.7702	30.4745	39.4977	25.4251	19.1365	34.9047	51.0492	29.0496	39.099	52.4434	51.1086	8.55084	23.9022	46.3437	39.7874	22.8588	21.366	16.4323	35.8651	21.1061	17.7422	25.3588	16.7628	14.0777	21.4199	11.175	12.4683	30.5169	26.5	10.8046	33.2285	35.945	37.9855	56.2658	27.0439	17.014
843	AMNH_52648	Cercocebus	agilis		M	11.1127	35.3735	58.4815	46.6807	41.4739	47.7481	30.5121	24.483	40.4518	58.4161	31.8903	46.7067	55.9845	55.9073	13.512	34.8707	50.3875	45.4177	30.9023	26.2345	17.634	46.3933	25.9432	19.0305	32.8016	18.4396	18.8899	23.6036	15.972	13.9074	35.8401	26.8497	10.4349	32.6695	40.7892	34.1724	63.1587	34.2628	18.2133
844	AMNH_52652	Cercocebus	agilis		F	13.4985	32.0545	50.0539	34.8439	32.2143	40.9201	22.6191	19.5335	35.7057	54.0404	29.5921	37.9299	53.7075	54.7411	8.5058	23.1434	47.571	38.8026	25.48	22.091	17.5257	36.8826	21.0143	17.9464	25.4405	15.2446	15.5149	19.6341	13.2221	12.1217	32.4723	23.5852	10.2315	34.7262	32.0471	37.8176	53.5538	30.7072	16.4647
846	AMNH_52655	Cercocebus	agilis		F	12.0192	26.5895	46.3602	33.5945	30.6457	40.1982	24.2183	17.2495	33.2974	52.7961	28.1843	38.9089	53.8745	50.5025	10.7409	25.6551	44.9006	39.493	24.4407	22.9756	18.3254	36.7093	20.8077	19.1593	25.5388	16.834	14.041	19.7641	13.7834	13.8586	30.4916	26.69	8.18918	32.225	34.7342	35.0191	56.5386	28.718	16.8535
847	AMNH_52657	Cercocebus	agilis		F	12.4615	26.5995	46.8742	28.6599	27.3954	39.4607	21.8503	15.5926	32.6094	51.3057	28.6662	39.0764	51.5227	50.4107	11.0605	24.1196	44.5846	37.2046	22.9821	21.2727	17.3076	33.1892	20.9856	19.5529	26.9431	15.9329	12.6794	19.305	14.6945	13.4549	30.0687	23.645	9.3401	32.3944	37.3522	35.8511	53.5908	27.4506	15.9866
845	AMNH_52658	Cercocebus	agilis		M	12.0999	32.0636	55.5452	40.491	38.2318	44.1303	27.8276	23.4878	38.2619	56.3476	30.5554	45.9226	56.5689	57.1011	13.3056	29.0415	50.6989	42.9036	28.2669	23.5759	15.69	42.9734	24.1309	17.4675	30.0023	14.5699	16.3436	21.2042	16.6017	11.0207	34.1163	26.9763	16.2204	33.6551	41.8594	37.1984	61.47	32.6262	17.63
850	AMNH_52661	Cercocebus	agilis		F	11.2594	28.9979	47.6138	34.5196	33.1415	40.1148	23.362	18.5772	34.1887	53.3665	27.9673	39.6759	53.2463	49.6641	12.8449	26.11	43.2868	37.8096	23.8957	23.6193	17.8715	37.9283	20.9869	15.6285	25.0684	14.4705	15.6532	19.4878	14.4858	13.8366	30.1159	24.2395	9.90511	33.6682	35.7683	37.2376	55.9784	28.874	16.1079
849	AMNH_52663	Cercocebus	agilis		M	13.2437	33.8143	57.3213	40.5179	37.6297	45.4886	27.9568	23.1503	37.8659	55.5057	31.3625	44.2729	56.3169	53.6379	15.2648	32.7547	49.2099	42.135	24.2257	24.7337	15.7011	41.3898	23.5145	18.5038	28.4751	16.9994	15.5581	25.0141	15.3788	13.8221	34.8891	27.2375	12.6128	31.7105	42.0492	32.5478	60.8871	32.5459	16.4693
852	AMNH_52665	Cercocebus	agilis		M	14.0332	35.3609	61.7965	42.6224	40.5484	47.8091	29.7396	23.3947	40.3524	58.1414	32.6858	45.4644	57.9883	55.9363	14.8076	36.0353	50.6712	43.1516	27.1777	23.9598	18.8579	43.9594	24.7933	20.5762	28.3171	15.8925	18.24	24.3257	15.648	15.3297	34.1411	31.2766	12.2904	32.7636	36.9411	35.3027	60.3704	31.1152	17.4167
851	AMNH_52666	Cercocebus	agilis		M	11.3106	31.4365	52.9713	39.8695	35.9868	42.3268	27.2264	21.9041	37.3985	55.7912	32.9831	45.8321	57.6195	54.4849	13.1879	30.7665	50.2656	43.3016	25.82	24.2862	18.1303	42.011	23.713	16.7405	28.5514	16.8436	15.0885	20.0766	16.5538	14.0257	34.1753	28.2545	12.114	31.8791	37.3681	37.1719	60.6553	32.3213	14.7777
838	AMNH_81250	Cercocebus	agilis		M	13.9862	32.3615	54.58	38.6131	36.7211	44.5587	26.1646	22.1953	37.1846	48.6571	31.0806	42.377	51.3924	52.4581	14.7644	28.1	46.6349	38.4729	25.7358	22.2294	16.8371	40.0914	22.4331	17.3765	28.5377	16.0848	15.3196	19.0647	17.918	13.6125	32.2652	24.2458	10.8891	33.4193	38.6083	35.6713	55.4731	31.1986	15.8323
1180	MCZ_14728	Cercocebus	agilis		M	15.0307	33.2274	56.518	38.5464	35.4667	45.0008	32.2434	21.9997	36.3412	49.1733	30.8711	42.8193	53.9499	55.1286	14.0133	28.0532	50.7033	39.2431	25.744	NA	18.6331	44.8125	23.4111	20.559	31.8848	18.0233	15.8967	20.7259	17.3618	13.8438	33.4578	22.2153	12.6277	NA	38.5083	41.6745	NA	NA	14.1815
1040	MCZ_14729	Cercocebus	agilis		F	10.9526	26.8984	46.5089	31.4011	30.1793	38.7345	25.8033	18.2131	33.9875	51.8062	27.7779	38.8538	54.3792	53.5874	13.9376	22.8079	43.3735	34.8049	23.6422	20.5577	19.1116	36.7832	21.4148	18.0224	26.7183	15.3422	12.9214	17.216	14.736	13.027	30.2252	19.6552	9.82806	33.307	36.8773	35.6551	51.8691	26.4079	16.0133
1181	MCZ_19983	Cercocebus	agilis		M	14.3567	26.5096	54.6223	35.8679	30.4496	40.6729	27.8602	26.8525	36.8612	53.0099	30.2468	38.6636	54.498	47.1706	8.39495	27.7878	50.3524	40.319	26.3068	25.117	14.1446	34.7015	20.9617	17.0235	29.5382	14.3812	15.1951	21.0067	16.0915	14.657	33.8756	24.5257	13.3487	29.7681	38.7415	30.2227	60.3341	28.1119	17.5611
2714	Tervuren_10237	Cercocebus	agilis		F	11.7648	28.7432	48.1812	33.7362	30.7871	38.8698	26.219	20.6232	36.6783	54.9512	29.0944	41.7348	53.8449	50.2641	13.7162	25.3999	44.3847	36.1144	24.5026	24.1365	16.405	38.1581	22.6757	16.7005	28.3232	16.5385	13.707	19.4694	15.4702	14.1983	31.7636	22.0476	11.6284	28.4869	34.8794	33.5971	55.0838	31.7673	15.4573
2713	Tervuren_10239	Cercocebus	agilis		M	12.9137	29.1319	55.5373	39.2597	36.7573	43.4373	28.8884	26.0184	38.27	55.1927	32.1957	43.1164	57.2099	51.7055	11.9148	31.5883	49.7998	41.4112	26.5342	25.6977	16.7604	40.4657	21.1211	17.9752	30.2728	14.9936	17.0766	22.5758	15.8392	13.91	35.413	28.2242	15.7677	31.5452	43.7235	29.8263	63.631	31.0294	19.6147
2712	Tervuren_11604	Cercocebus	agilis		F	11.7872	27.7262	43.0199	31.2858	27.9805	36.1332	25.2071	17.9803	33.4396	53.3539	29.7369	40.3053	55.0547	50.7437	12.5836	25.0352	44.7986	35.9768	22.1506	20.3903	19.9619	37.7989	19.9047	17.2854	26.9323	16.4809	12.635	22.2681	14.4904	12.7573	31.2027	24.1253	11.0735	33.3347	36.5991	33.9771	52.8307	26.3642	15.44
2707	Tervuren_12342	Cercocebus	agilis		F	12.4462	29.3666	50.2021	32.4083	31.3518	39.4774	22.2219	17.192	34.2774	54.5705	30.005	41.4808	54.3215	53.0631	14.4597	24.7237	42.0465	35.4013	21.9837	22.864	19.0706	38.6314	21.6191	17.5075	26.9091	15.4316	14.7106	18.041	12.4365	13.7821	31.1223	23.8053	9.8494	34.4694	32.9808	39.7977	53.8385	30.3798	14.0615
2706	Tervuren_23495	Cercocebus	agilis		M	15.7092	39.1577	62.2847	45.8571	43.9424	50.6176	28.4048	25.4676	40.9795	53.8976	32.7557	46.4182	54.5346	57.0138	12.7795	32.6767	54.4353	42.4453	30.0096	27.7823	19.641	47.104	23.1186	20.3326	31.9317	15.5809	14.931	23.6372	17.1965	16.9954	37.7767	25.7382	17.1954	34.092	40.9065	37.6527	63.1506	35.5432	15.798
2705	Tervuren_23497	Cercocebus	agilis		M	14.0139	37.8214	62.0225	42.1187	42.4625	44.4268	24.0253	24.0635	39.3243	54.3461	32.383	41.3987	57.1151	56.0544	17.9706	35.9457	49.5501	38.8001	24.1184	22.1591	17.6598	44.5134	22.2841	16.7507	26.7806	16.0796	20.1693	22.555	16.847	14.1458	34.0485	26.4525	14.8192	37.7128	37.5958	38.9272	55.7792	31.8779	16.0494
2701	Tervuren_26556	Cercocebus	agilis		?	14.3419	35.8618	59.2927	42.0578	38.9875	45.4174	29.1912	24.0784	41.7489	58.7267	32.8393	46.7327	56.6993	50.0103	13.6855	32.8209	50.5143	44.2721	26.5223	22.2458	17.4579	43.7838	26.5311	16.7188	30.8285	18.5831	17.6304	24.7084	17.1526	12.6833	35.3176	30.0169	13.7255	34.3764	34.9405	33.516	61.1985	31.0721	18.3753
2704	Tervuren_75.056-M-0037	Cercocebus	agilis		M	13.2627	25.5931	52.7199	36.9156	33.2584	40.3933	32.1928	26.9709	38.5988	48.4193	30.849	43.6372	53.164	48.3867	15.8934	31.7915	47.2422	38.3323	25.0046	24.9476	17.3055	40.0607	21.8946	16.3264	30.2758	19.0162	16.1799	22.8363	16.5929	14.6061	34.7035	25.6381	15.0994	30.0731	41.7012	28.7952	59.7253	29.1789	19.7975
2708	Tervuren_8373	Cercocebus	agilis		F	12.4719	30.3416	46.2431	30.6632	30.8736	37.6547	21.7383	19.736	35.9789	52.6836	29.729	38.3957	52.0757	52.731	13.521	26.1328	43.102	36.5078	24.4726	21.0879	20.5169	39.7869	19.5484	16.3945	27.1882	15.5072	13.8299	19.7579	13.0131	13.9066	32.2417	22.6066	12.5361	34.5327	41.7549	35.6448	54.2659	29.4686	16.9589
2710	Tervuren_8380	Cercocebus	agilis		M	12.5107	33.3852	54.9787	40.7843	36.9986	43.4951	27.2766	22.085	37.9192	52.7881	32.1232	44.3626	54.9722	56.0935	16.3351	30.649	47.5195	42.2145	25.7122	23.3677	19.0313	44.2697	24.0329	17.5645	28.5632	15.5969	16.2122	22.5302	14.7319	12.6879	34.1498	29.3686	11.8994	32.6991	43.441	39.6614	58.7467	32.168	15.6021
2709	Tervuren_8381	Cercocebus	agilis		F	12.523	28.6273	46.4731	31.3395	29.1292	39.8839	25.2209	19.164	35.8138	51.2055	30.8968	40.4845	53.8576	50.2863	11.9537	23.105	43.8609	36.6964	23.5539	21.7466	19.6854	37.4441	21.4669	19.4171	26.6482	16.8427	12.1374	19.8099	14.1504	13.7632	31.1317	23.2395	9.40093	34.1624	38.3291	36.5618	54.4697	29.5947	16.9296
2703	Tervuren_90.042-M-0312	Cercocebus	agilis		F	13.9943	25.2515	46.3099	30.4774	28.6413	37.0095	23.7749	22.9686	35.9597	53.17	29.8312	39.0485	52.2379	50.9389	11.5145	26.219	44.3179	35.4258	22.1357	20.5848	15.7909	35.4609	19.1534	17.7004	23.9479	14.0519	13.6894	19.6326	15.2831	16.049	33.5168	26.3455	15.972	34.8632	42.9502	30.0446	53.3134	29.6076	19.3341
2702	Tervuren_90.042-M-0316	Cercocebus	agilis		M	12.728	31.3633	56.4129	39.2511	34.6755	42.1634	26.8216	26.1732	37.3299	56.6518	31.8459	45.0007	55.2327	51.8752	13.7703	34.226	47.9575	37.9582	23.5736	26.7043	15.2866	39.488	20.4715	16.3914	30.0471	16.6768	17.4649	21.0339	17.271	13.727	34.0248	27.0627	15.1622	33.2793	36.7474	35.4733	61.1224	30.8194	17.6708
2711	Tervuren_986	Cercocebus	agilis		M	14.9681	35.3743	60.6447	42.7092	39.7704	47.3523	30.1284	25.8014	40.3704	50.9068	33.1534	46.5697	55.0193	57.3683	15.9551	33.144	50.5907	43.1726	29.0921	23.6821	16.9299	44.0948	24.0456	19.2489	32.9689	16.7633	16.322	23.2857	16.7344	15.5313	37.2906	26.3112	14.2111	33.7433	42.5847	36.2631	61.4364	33.1765	15.5738
3482	BMNHL_55.12.26.28	Cercocebus	atys		F	13.2886	28.6243	52.7842	30.6541	32.7194	41.9509	21.3691	20.8557	34.9927	56.4126	31.3877	41.0547	55.8517	52.5486	15.5161	24.7642	43.4386	33.046	20.2919	21.7964	17.253	35.3277	18.6185	18.0716	26.3729	14.7344	14.3121	17.4867	13.7994	13.185	32.3465	21.2614	16.4355	37.4228	31.402	38.4649	51.7883	29.6713	14.7832
1027	MCZ_25626	Cercocebus	atys		M	12.496	33.703	57.4639	42.1784	42.5082	45.2538	30.7091	21.5504	38.9574	56.7431	32.1014	46.7769	55.781	58.1407	14.957	32.3338	53.9045	41.2833	28.6034	25.8147	20.4891	43.3023	24.6639	22.9189	29.5023	18.9586	15.9689	22.6092	18.7351	14.515	37.143	26.7592	8.40814	33.6548	39.492	38.6908	60.8529	34.9287	16.6609
1028	MCZ_25630	Cercocebus	atys		M	11.7781	34.1499	54.7445	43.0391	42.7367	45.8394	31.6476	23.5135	42.01	55.4052	33.54	44.289	52.5937	54.5488	11.5451	29.718	50.2671	40.2367	25.6346	24.1669	19.841	42.381	25.7559	20.6719	24.5104	36.9806	15.767	21.3625	15.9023	15.0647	33.9134	28.8405	35.9352	31.8613	37.5505	39.1864	59.2705	32.3647	16.7116
1026	MCZ_62638	Cercocebus	atys		M	11.1403	29.2926	57.9512	38.0672	36.9951	46.9076	26.5238	23.0524	37.9797	55.5617	31.7962	44.6129	53.3812	54.8741	18.8436	26.5924	48.1722	38.4868	28.6824	24.4761	16.2773	42.4821	24.4755	20.7712	31.9944	16.783	15.3966	20.4966	16.7988	11.7568	32.68	26.128	13.136	31.6115	43.1762	37.7031	57.4903	33.3181	15.7835
2735	Tervuren_31497	Cercocebus	atys		M	11.3581	30.3107	56.5585	42.2024	40.5094	46.0324	33.3968	26.3365	41.0288	58.1343	31.3333	45.6233	57.0256	53.438	15.0069	32.2093	48.6926	40.0905	24.8016	23.8525	19.1069	42.4378	22.9389	17.178	25.6492	18.9986	15.1336	22.0318	15.6366	13.4667	33.0808	29.3881	12.3464	33.3048	39.094	32.7317	58.5424	30.9473	17.629
2734	Tervuren_81.007-M-0004	Cercocebus	atys		F	12.2578	27.597	44.8103	28.1652	29.2157	37.4975	22.2223	18.0639	34.6404	55.7314	29.3062	38.3698	55.8418	49.3769	12.355	25.4675	43.0603	36.1939	22.1648	21.4327	18.3478	35.2499	20.2824	17.8623	25.2785	16.1067	11.0825	20.2249	14.0282	13.5829	30.7237	23.8749	11.638	36.301	29.4759	37.2424	54.395	27.0988	17.0902
2741	Tervuren_81.007-M-0017	Cercocebus	atys		F	12.2924	26.6574	50.2973	33.5233	30.0926	40.969	25.1839	21.4025	35.8373	51.6171	28.41	42.4011	50.1851	52.3029	14.6199	23.242	44.7883	34.1099	24.4201	21.6651	14.7148	37.9143	21.6353	22.3077	28.0299	14.8008	10.294	17.2707	14.3185	13.2334	33.3093	24.3565	12.7249	35.0155	36.3946	36.5673	51.8752	31.8257	15.469
2740	Tervuren_81.007-M-0027	Cercocebus	atys		M	13.5014	36.5691	58.27	42.0282	39.7917	47.3981	30.5043	25.4473	40.933	58.3923	33.4853	45.6246	56.364	51.6337	17.855	28.9487	46.784	41.4842	25.4783	24.5442	16.4705	40.6788	23.9911	18.3816	28.5742	17.4294	16.3891	21.2467	16.9524	13.6499	36.2238	27.6229	13.636	33.0773	32.8643	37.3354	59.8997	34.191	17.9679
2737	Tervuren_81.007-M-0034	Cercocebus	atys		F	12.1431	29.2629	51.0219	34.7488	36.2265	39.7439	24.784	20.4192	38.2081	53.4162	29.5167	43.1429	53.8735	49.968	13.1335	31.8184	46.4419	39.4658	25.947	22.6086	16.5885	37.3495	22.6359	15.7266	28.6359	16.9772	14.6461	21.6965	14.0511	13.8377	33.4273	24.1016	13.527	35.815	36.4971	37.9107	58.5604	31.0227	18.1644
2736	Tervuren_81.007-M-0042	Cercocebus	atys		F	13.0238	29.4958	46.9013	33.4617	31.3281	40.9231	22.8082	22.2598	37.759	52.9818	31.6186	41.9236	52.6327	51.3229	13.0152	27.0908	45.239	39.2611	25.0587	23.0255	14.8262	35.282	21.515	19.0484	29.0873	16.7654	11.9014	21.8253	15.558	14.6056	31.807	24.6564	14.051	33.5343	38.3566	36.9905	57.7458	29.6401	14.0004
2743	Tervuren_81.007-M-0052	Cercocebus	atys		F	12.2612	24.2206	46.7267	28.5331	29.4358	38.6645	22.0233	19.457	35.3035	56.2972	28.4237	39.9367	54.3665	50.1197	10.8088	24.795	45.8628	38.2675	26.1449	20.5006	16.4037	35.5711	19.9979	19.7731	28.1098	14.301	11.2351	19.3855	14.6863	13.7395	30.7155	21.6428	12.0093	34.6273	34.0728	35.2679	54.479	27.6637	15.8409
2739	Tervuren_81.007-M-0066	Cercocebus	atys		M	16.0598	36.7265	64.979	43.6196	40.1291	47.4149	27.2719	29.0411	45.5919	60.0221	32.8425	47.9904	56.9708	55.1197	14.8101	36.3861	55.8532	46.397	32.0052	24.4629	15.4335	45.3942	28.332	19.3021	32.9941	15.3698	17.3787	22.6377	20.0394	15.4833	38.8594	30.8425	14.984	36.2527	41.5934	38.5207	64.4715	34.5176	17.8717
2738	Tervuren_81.007-M-0074	Cercocebus	atys		M	13.6437	34.1008	61.7042	41.1753	41.1379	47.4752	25.5593	24.0307	41.4562	58.4005	32.2861	46.3177	55.2347	56.2353	11.4397	38.6926	58.3771	48.2397	34.6204	22.0534	17.7143	43.8131	24.0597	21.5685	35.4719	15.2191	18.2575	22.7724	19.1155	16.3475	36.864	29.7646	15.9215	37.2067	42.798	38.9281	64.2842	33.795	17.4284
2745	Tervuren_81.007-M-0085	Cercocebus	atys		M	13.4766	35.959	63.6178	44.938	42.8805	46.3997	26.0716	25.2306	41.744	59.6321	31.1856	46.7992	57.7566	53.3163	16.47	37.1443	50.6307	44.4906	31.109	25.1475	14.1284	43.0778	26.44	16.8839	32.903	15.4523	18.8065	21.3675	16.8165	14.8048	35.0315	27.7324	15.2686	33.2958	36.6481	35.5559	64.8761	34.2653	19.0595
2744	Tervuren_81.046-M-0004	Cercocebus	atys		F	11.6631	26.8895	47.0494	33.1158	30.7887	38.149	23.0045	20.0314	33.4609	53.5704	28.5246	38.6285	53.4591	51.4627	16.3148	24.7283	40.2437	31.9505	19.1525	21.7697	15.749	35.9933	19.6408	18.3841	24.4592	15.8528	13.5554	18.5588	15.5587	12.2981	31.0535	25.0541	11.7903	32.2397	34.0771	32.4448	49.8819	28.5138	16.109
2742	Tervuren_81.070-M-0060	Cercocebus	atys		M	13.1795	32.3107	58.4766	39.2187	37.5898	46.044	28.5607	24.2629	42.3669	59.2257	34.2877	46.3755	56.9938	52.795	17.0724	32.9356	48.6053	42.7356	30.2812	24.6289	16.8329	41.6133	26.3465	19.3062	33.3342	18.3644	14.9343	22.5169	16.1046	16.4037	35.444	25.3596	13.6807	38.0158	40.9276	38.2056	62.0589	33.6477	19.0559
219	USNM_477291	Cercocebus	atys		M	11.1174	36.4636	60.2395	48.8228	44.5813	48.5603	30.7873	28.0173	41.8386	57.0286	33.8238	46.9001	60.0549	57.2219	14.8386	33.7498	51.644	44.5514	26.1536	25.1911	15.161	44.6532	25.5957	17.5579	28.5592	17.7579	20.5538	22.1089	16.4283	12.627	37.5215	31.2013	12.868	34.7675	45.171	39.2789	63.8559	32.5089	15.4927
218	USNM_477292	Cercocebus	atys		M	11.7379	35.0314	58.7865	45.9199	41.8019	47.1454	28.2242	27.987	40.0262	59.1229	32.8632	44.019	59.883	57.736	16.1146	34.0266	51.6534	42.427	28.4683	24.0577	14.1285	41.3228	22.1685	17.5144	34.6687	18.7191	17.3575	22.7429	18.2069	13.5347	36.3269	24.7491	14.0062	NA	NA	NA	61.5423	33.5037	17.0526
221	USNM_481746	Cercocebus	atys		F	10.5589	24.4998	43.7207	29.2657	28.4938	37.6018	20.4026	20.2667	33.7112	52.5252	29.1893	37.4326	51.167	48.7593	13.0311	21.1997	44.3071	34.4476	22.0508	21.5116	16.7535	34.9849	19.2999	16.7591	23.8559	12.5821	12.257	17.095	15.8633	12.8673	30.6197	23.1112	11.9359	33.4331	38.2879	35.0946	52.8863	29.9931	15.6236
220	USNM_481748	Cercocebus	atys		M	13.7242	34.1024	58.94	41.8965	37.8345	46.2919	27.6998	26.9225	40.0774	59.0724	34.6232	45.0728	56.88	53.7478	16.3257	32.5083	48.8503	42.7276	28.8976	26.3147	16.6032	40.7032	23.458	19.3781	32.6141	15.9683	16.3594	21.2703	17.6527	14.4736	36.012	26.3285	15.5056	36.9671	36.3369	41.0332	62.7526	32.6515	15.8757
2235	Zurich_1205	Cercocebus	atys		M	14.3246	35.4743	64.3301	44.7681	42.3351	50.061	28.9259	28.2269	42.6631	60.8034	32.0307	43.4807	56.8466	53.6477	14.8065	34.2142	50.6643	43.002	25.6153	26.1165	17.4593	41.2888	23.5836	17.8388	32.1666	18.8764	17.0526	23.9846	16.3396	14.9099	36.2587	28.7997	13.2748	30.9975	34.8445	35.4756	63.0937	34.0236	17.8258
2234	Zurich_12607	Cercocebus	atys		F	12.346	23.1311	45.1575	29.0829	28.3889	37.9554	20.7686	22.213	34.7864	53.1581	28.3897	36.9474	51.0105	48.9073	12.6202	21.5883	42.2734	33.3992	23.1623	21.8734	13.8841	33.8943	18.1126	18.6519	26.8812	14.0632	12.8706	18.3141	13.6357	11.9334	29.566	19.8717	14.8744	32.6784	35.5481	33.2936	51.8425	27.8471	16.0185
2063	Zurich_12609	Cercocebus	atys		M	12.268	27.8028	54.6311	38.1404	38.4123	42.8889	29.3389	26.9602	39.0838	54.6074	31.6578	45.0038	57.7143	53.8166	15.0787	31.647	49.1994	41.959	25.7617	22.8645	15.3279	40.0563	21.2812	16.533	28.3163	18.0111	14.2361	20.2888	17.3663	14.9815	34.1629	26.3335	14.5698	32.0685	41.4057	34.7331	60.8486	31.6761	16.8596
2233	Zurich_12610	Cercocebus	atys		F	11.0751	26.3741	47.8917	32.2543	31.1604	39.3849	22.6024	19.7614	35.5796	50.1417	28.2653	41.3596	47.4445	48.3427	14.6802	25.8431	42.5941	34.3586	22.8681	22.2151	16.2967	37.1131	21.2631	17.1853	25.9761	15.1495	14.4618	17.5207	14.144	14.3199	30.211	22.9929	12.0087	33.0185	38.2007	34.975	52.1317	27.2334	14.6958
2143	Zurich_12611	Cercocebus	atys		M	11.9729	30.0424	53.3473	38.4717	40.0496	46.7669	28.5154	25.415	43.2661	57.4926	32.4555	45.0329	51.209	49.7032	17.6464	28.7702	46.7625	42.1292	25.9585	27.2259	16.7045	39.0228	25.2776	17.0289	27.0466	15.6487	14.709	24.0087	17.4748	14.4968	35.1806	27.9932	15.6427	30.585	34.5476	35.54	62.6186	32.4728	17.6749
2067	Zurich_12612	Cercocebus	atys		M	12.3775	33.3513	57.036	44.449	39.6776	46.4463	34.0067	24.8504	38.5829	56.5731	32.0959	45.9488	57.0886	53.7361	16.4911	29.9344	47.1281	41.4663	26.6966	24.1046	18.9987	40.6612	24.5876	18.6824	31.4666	20.1463	14.2992	21.3768	16.0951	15.0045	34.755	24.7309	10.4381	33.832	41.7507	37.8166	60.5425	33.9749	16.9254
2232	Zurich_12613	Cercocebus	atys		F	11.7925	28.0206	49.6909	32.7833	33.6546	40.8419	19.2381	22.1361	37.1003	51.454	29.0865	39.8941	50.8227	50.1725	13.9718	27.8443	44.3048	36.438	25.0219	23.3607	14.6939	36.7695	19.7652	18.5417	28.2366	14.7516	14.2548	19.1679	14.2583	12.796	32.0245	23.3568	13.8071	32.7449	36.5276	37.1423	55.8282	30.9423	17.2297
2142	Zurich_12614	Cercocebus	atys		M	12.386	31.3637	58.2293	38.6009	37.845	47.6794	29.7219	26.8098	40.3492	52.294	31.1809	45.959	52.1409	52.1273	12.7302	29.9407	52.7305	44.9754	27.8637	24.0982	15.2094	42.1342	21.3949	22.3917	30.1243	15.6795	14.6562	20.2133	16.6884	16.2054	36.4308	29.2468	17.0186	33.1253	46.4017	38.7368	63.4102	33.245	17.1695
2231	Zurich_12620	Cercocebus	atys		F	11.4324	24.9149	42.7922	28.2699	28.4103	38.4744	22.8541	21.3641	33.525	48.9005	28.2332	38.0968	50.1625	48.4348	12.1711	19.0095	41.2316	33.1825	21.1706	19.5865	14.5532	34.2915	16.9725	18.5805	23.6701	16.6706	11.3384	17.619	13.3016	12.1301	29.0611	22.5393	13.0651	37.086	36.4222	40.4387	50.694	26.6982	14.7443
2230	Zurich_12623	Cercocebus	atys		F	11.6834	24.428	45.4936	29.1594	31.0814	37.4387	22.764	19.6519	35.4314	51.832	30.4501	39.6403	50.1427	48.0675	14.257	24.4067	41.2152	33.3589	22.5625	21.8661	16.7574	35.4933	20.0785	19.5426	24.3376	16.8877	13.0375	17.6675	13.5425	13.2044	30.9495	22.7783	13.3058	29.9883	36.6987	33.3143	51.7541	28.0295	14.9158
2080	Zurich_12624	Cercocebus	atys		F	10.534	25.4996	43.2814	26.8509	27.5562	37.4244	17.0435	17.3576	30.8734	51.4841	28.6732	38.2824	50.4803	49.2323	13.4632	21.2513	41.4903	33.3262	22.6259	21.9381	14.8739	35.3814	17.5099	18.2729	26.1645	14.9811	12.3982	15.8541	13.9343	14.3707	30.3678	21.5899	12.7315	36.0301	36.3754	37.5196	51.9399	28.516	16.677
2075	Zurich_126241	Cercocebus	atys		F	11.7867	26.0091	46.5155	28.2386	29.8629	39.4557	20.1311	21.0764	34.9759	51.2909	29.4794	39.1823	51.1269	48.066	14.158	22.23	42.3853	32.826	22.3405	21.6907	15.7731	35.7429	18.8413	17.398	25.7268	16.6366	11.1057	18.2522	14.2585	11.606	29.7905	19.7161	13.4493	30.7624	30.6989	37.1299	51.1466	27.2474	14.311
2140	Zurich_12627	Cercocebus	atys		M	14.0597	31.2851	55.409	37.6611	35.9174	46.2465	28.1848	23.7573	39.3866	55.7972	32.1503	45.364	54.3617	53.2804	15.2127	27.7022	50.0741	42.0247	26.8534	23.3122	16.2922	40.9665	23.8147	21.3789	31.4589	15.7936	13.1588	21.7836	16.9875	13.4894	33.1549	27.5277	14.6637	30.3816	41.9004	36.2257	61.3251	32.8456	17.0648
2068	Zurich_12628	Cercocebus	atys		M	13.044	34.0094	59.1288	40.5083	38.6878	49.4861	26.3884	23.4542	39.8511	57.9801	33.5024	47.3793	55.5531	54.4758	15.8217	30.7634	48.8025	42.1096	27.5772	22.9445	18.2815	42.522	23.8283	20.5897	31.41	17.563	14.0566	21.3662	15.9863	15.8975	35.4797	30.162	12.5205	32.4363	39.0186	38.194	59.6641	31.901	18.4587
2061	Zurich_12629	Cercocebus	atys		M	12.8822	30.3676	54.4212	39.7494	36.4855	44.0667	28.6111	25.2464	38.9923	56.6792	31.2077	44.2133	56.0518	56.2617	13.9146	26.7017	48.8362	39.6054	26.0257	20.3387	15.529	39.8489	23.1298	19.3014	28.7991	16.7911	13.3693	18.0113	16.5917	14.2622	34.0925	24.1861	11.4577	33.2396	40.5319	32.634	54.6513	31.4215	17.9527
2079	Zurich_12632	Cercocebus	atys		F	10.7981	25.7698	42.6375	28.439	28.3959	38.9217	21.53	20.4023	33.0831	47.3697	29.2909	37.2291	48.6971	45.8116	13.6548	19.4664	38.8205	33.6731	21.3054	19.6959	15.4638	34.9284	17.0753	18.9995	25.5943	15.7465	13.655	16.7774	13.4041	13.45	30.0591	21.1353	13.4328	30.3783	35.3802	32.7284	50.0339	27.5956	15.3083
2078	Zurich_12635	Cercocebus	atys		F	11.403	26.1534	46.2344	30.0069	30.9145	38.0545	22.1577	20.7437	33.7728	53.1736	27.3795	37.289	53.31	50.4575	13.8147	22.3036	40.6356	31.2079	20.3961	21.8	17.696	35.6732	16.9876	16.8765	24.186	15.1124	13.4147	16.1545	13.5773	13.2268	30.7441	19.8358	13.9155	33.4805	34.8033	37.8861	49.9512	28.0133	16.309
2077	Zurich_12636	Cercocebus	atys		F	12.5174	24.992	45.0403	30.6086	28.196	39.8835	23.2785	21.4667	33.8551	56.5285	28.4668	36.691	52.6166	48.4111	10.0209	19.2689	43.1181	33.3252	22.8589	21.715	18.3826	34.8881	19.1665	19.0521	24.3486	14.0395	12.4029	15.3254	14.8661	14.4067	29.9195	20.9362	12.2428	31.7418	33.1815	32.962	51.151	28.2427	16.7858
2076	Zurich_12639	Cercocebus	atys		F	10.7512	24.1096	44.7748	30.9735	28.65	38.2702	21.2822	21.3703	33.0778	52.1827	27.6425	39.4751	50.9844	50.2698	14.322	21.4235	43.6054	36.6537	22.6848	21.5769	14.0235	38.0104	18.6569	19.1017	24.8445	14.0112	12.9826	19.7507	13.2112	10.9633	30.4542	24.7965	14.5985	28.6737	41.2124	36.0309	54.4522	27.6723	15.1517
2074	Zurich_12652	Cercocebus	atys		F	11.7694	25.3719	45.7624	27.6613	28.4147	38.3506	24.1679	19.5108	34.3163	44.4881	29.42	41.6385	47.1783	48.8229	12.0126	22.8898	43.2949	34.5295	22.7448	23.6696	16.6083	34.7015	18.2727	19.503	26.7661	16.6879	11.6698	16.3323	13.8811	13.6235	31.0331	21.2559	13.0372	29.7436	38.4489	34.8923	54.217	28.7796	15.728
2073	Zurich_12664	Cercocebus	atys		F	12.1366	25.8687	48.4107	35.2949	32.282	39.4578	23.9525	24.903	34.9714	52.9409	28.0334	40.2385	52.2165	50.2467	12.505	24.8016	42.9023	37.9163	23.9025	19.5342	13.0956	36.7821	18.9416	16.4419	25.7858	16.2381	13.8202	18.9475	12.9422	12.5913	31.5787	23.0593	15.3416	32.5027	43.3055	34.1151	53.9909	27.2837	15.8587
2065	Zurich_12673	Cercocebus	atys		M	12.1606	28.0472	51.3249	37.0071	36.194	43.1606	28.0623	25.0094	39.0003	56.099	30.6954	41.8002	56.5655	52.9118	17.0461	28.0405	46.326	40.9876	26.8181	23.6565	15.8361	40.9759	22.4311	19.8599	29.6042	15.9722	13.8266	20.9103	17.1067	15.0629	34.786	24.5268	12.8471	30.5051	43.9178	35.6099	59.2383	32.0831	16.714
2062	Zurich_7519	Cercocebus	atys		M	12.4282	29.9906	55.3287	37.2455	35.7044	44.1866	29.7511	24.0143	39.2826	59.8352	32.0624	45.0265	56.1774	50.0279	15.5169	26.1875	47.6673	39.9646	26.3002	26.4131	17.4063	38.7679	22.4088	19.7887	28.1895	19.3813	13.5299	20.9847	15.7397	11.4327	33.1597	24.8518	12.1599	29.13	32.9844	35.6352	60.4404	31.095	17.3466
2141	Zurich_7520	Cercocebus	atys		M	12.454	31.0919	54.0644	37.8701	39.6643	45.0651	28.624	23.8689	40.0887	55.0788	31.3789	43.3275	52.4452	51.9712	15.6816	32.537	47.4401	41.5402	26.3351	22.694	18.7527	43.5094	23.1631	18.1362	29.0684	17.6994	14.9555	24.5316	14.3859	15.3616	34.2161	26.9818	14.0725	32.1767	39.9541	35.7672	58.6027	30.9762	18.477
2069	Zurich_7521	Cercocebus	atys		M	14.1303	35.8523	58.5954	39.6295	37.0937	44.718	28.1741	23.2939	38.9356	52.5485	31.3757	43.9664	52.4564	52.0764	16.9768	28.8647	48.1683	41.9145	26.8187	22.4892	17.7448	43.6216	23.2538	19.4039	28.2221	17.7073	17.2874	19.2599	17.1199	14.7859	35.3291	29.3505	13.8193	34.665	38.0826	39.2096	59.1963	30.8038	14.1756
2066	Zurich_9847	Cercocebus	atys		M	12.6508	30.8907	53.4889	39.7098	36.2783	45.9417	26.6424	26.115	39.0837	53.4497	29.6713	42.611	55.2145	50.8686	16.8438	28.3828	49.9879	41.3987	26.0346	29.058	14.1146	42.0473	23.3105	19.8025	28.0415	16.2642	12.5864	23.272	17.8517	13.4421	34.2788	27.1478	13.6384	27.7435	41.3557	36.5813	64.5224	33.0197	14.8295
2064	Zurich_9848	Cercocebus	atys		M	13.3012	38.9075	61.5649	41.5364	40.0456	46.3152	29.2651	23.7589	41.9916	54.233	33.5717	48.157	52.827	51.8969	17.5652	37.0206	48.6487	43.7191	27.0034	24.1629	17.4546	45.1127	24.2312	21.5308	30.0816	20.6269	17.6481	21.8198	16.6905	16.1113	36.3837	30.8867	12.1731	31.25	42.5193	36.3493	61.1569	33.0804	15.4413
2054	Zurich_9849	Cercocebus	atys		F	12.0015	27.7025	46.8079	32.2651	29.8415	38.1751	21.7843	17.7049	34.1529	53.5255	28.2476	39.9099	55.0101	51.2189	14.6818	27.9707	45.1875	37.1058	24.7817	22.6365	19.6978	40.996	21.7501	18.1946	27.2671	15.534	13.9777	17.9325	14.387	15.162	32.0848	23.4287	11.272	34.4063	40.4825	34.3816	56.5232	28.9155	19.6375
2058	Zurich_9850	Cercocebus	atys		F	12.2959	27.7578	48.0306	33.0118	31.3862	38.7079	25.2854	20.2955	34.6978	53.7749	28.6229	42.8448	52.0221	51.6404	13.2791	28.0309	43.8016	36.1788	22.0669	23.3573	16.4323	38.5286	20.1981	18.4032	26.1835	13.6288	12.8188	18.8131	13.1944	14.5443	30.1284	23.9202	14.7649	32.7665	38.1154	36.3808	55.0382	28.603	16.8711
2055	Zurich_9851	Cercocebus	atys		F	11.0947	25.719	44.5906	33.2386	31.1271	40.8646	24.2662	21.6236	35.1931	50.0175	28.9446	39.6987	48.3004	45.7606	13.4282	23.0422	40.4284	32.8164	23.3767	19.9799	15.2363	37.7813	19.6195	21.2671	26.3578	15.693	10.7384	19.5571	12.8862	13.1845	29.0052	19.2883	12.8686	29.4595	39.5829	29.5459	49.8953	25.6535	15.7497
2056	Zurich_9852	Cercocebus	atys		F	11.9662	26.8427	46.7976	32.4589	32.0477	37.9557	26.3297	20.5034	34.6275	52.4832	28.3708	41.0564	52.1571	50.5368	12.9136	25.9785	41.2778	34.781	23.6998	24.1685	17.2874	36.1536	18.191	18.0896	26.3399	18.5311	13.1233	18.6567	13.1862	13.0885	31.0316	19.9966	10.687	33.6688	34.8871	36.1295	53.995	29.4159	16.414
2057	Zurich_9853	Cercocebus	atys		F	11.8006	26.9276	48.5829	30.5904	30.6526	40.6488	21.6699	21.8248	38.1813	51.9734	31.5204	40.5143	54.653	53.1363	16.4139	24.943	43.7924	35.37	22.9598	20.7016	18.5261	39.1985	21.8575	19.6044	26.6102	15.9794	13.4762	18.4368	14.4481	14.4135	30.8486	25.0712	15.1831	34.0976	44.499	34.2344	52.5835	26.9118	15.8458
2070	Zurich_9854	Cercocebus	atys		F	11.9652	26.3782	44.0819	30.6287	29.2321	39.8768	22.4513	19.6773	34.6192	49.8004	26.9656	35.8619	50.1797	46.6409	11.3957	20.558	42.3768	34.2784	24.8812	19.2489	15.0896	35.2404	20.7135	19.472	26.5436	13.5726	12.4351	18.2787	14.2496	12.7859	31.1337	19.7675	11.4233	34.4865	34.1431	33.2244	50.4858	27.7744	14.9044
2137	Zurich_9855	Cercocebus	atys		F	11.6672	26.1995	49.3378	30.1684	30.5954	38.687	24.7001	20.9954	36.2804	56.762	31.1224	42.6262	56.5546	52.8145	12.6525	27.8538	45.7415	37.3335	24.2653	21.803	18.0876	37.389	20.6959	16.9102	27.3538	16.8819	14.4933	18.3517	14.2216	15.4582	33.1086	23.3395	12.5555	34.8391	40.983	36.6331	54.5578	NA	16.4489
2138	Zurich_9856	Cercocebus	atys		F	11.7069	24.6604	45.4355	27.7824	27.0023	38.7316	21.5826	20.3569	33.2989	57.4771	29.1092	39.8201	57.5298	50.9721	19.1316	23.1327	40.8252	35.4566	23.3756	23.2474	18.1018	40.1366	17.6809	21.4133	27.9546	15.6616	12.6097	17.8571	15.0859	13.7751	32.6851	24.0819	14.3303	32.0876	37.9539	33.9556	54.6616	29.3155	16.6983
2071	Zurich_9857	Cercocebus	atys		F	13.3065	NA	49.9347	34.1009	34.1148	41.8291	NA	NA	NA	53.7618	29.5288	36.9581	51.1067	50.7544	15.1349	25.4235	42.3899	32.9692	22.2005	26.5644	15.3427	37.4947	20.0983	19.1435	24.7426	14.8111	14.1834	21.2698	14.0078	13.5414	32.7295	24.1275	13.8431	29.0582	37.1366	33.56	54.7779	31.1039	16.9269
2072	Zurich_9858	Cercocebus	atys		F	12.5718	29.2092	51.2544	32.4847	30.658	38.4056	24.1911	21.2826	35.9299	49.0383	28.643	41.8166	51.9912	49.1342	15.1025	25.4854	44.5364	37.0009	24.0232	21.7826	14.7332	36.7861	21.5791	17.8285	27.9919	15.589	14.6846	16.4036	15.766	13.2201	32.0258	22.3822	12.6587	29.0783	38.1728	34.8943	54.625	29.6326	15.0765
2139	Zurich_9859	Cercocebus	atys		F	11.8189	26.0699	47.1567	31.7525	30.7409	37.7676	19.8788	21.5551	34.2588	53.4187	29.7612	37.7458	51.3389	50.9102	13.7578	26.1874	39.0713	33.4502	24.6474	17.653	12.9574	34.6815	17.7856	18.585	27.9774	16.1525	14.022	16.9972	11.7296	12.7011	29.7462	21.0475	13.7554	35.2797	36.3979	35.2463	47.6984	25.874	17.3831
1963	Munich_1961/331	Cercocebus	atys	atys	M	12.4941	32.3763	53.092	37.1722	35.1081	44.1685	26.3119	22.7024	37.7569	52.5257	30.3639	43.7871	52.4738	53.7961	14.3168	25.9511	48.5524	38.2646	23.5895	22.9374	18.4742	42.8085	21.7724	19.9158	26.1517	15.9024	12.5861	19.538	16.6774	11.9837	32.7755	25.3783	13.9902	33.9102	39.2421	35.2423	56.2812	30.4261	16.65
1968	Munich_1961/332	Cercocebus	atys	atys	F	11.4395	25.0606	46.6629	29.892	30.3579	40.5489	24.4772	20.4644	35.8082	54.3526	29.9458	40.4995	51.9169	48.0153	10.1837	22.6308	47.0611	36.6069	24.7004	20.288	17.1723	36.1879	19.6396	20.0858	26.7539	17.5336	12.1585	19.1419	14.4466	13.6375	29.9067	23.228	11.7617	34.3748	27.1494	38.2605	54.0831	25.7277	15.7748
3480	BMNHL_54.931	Cercocebus	atys		F	10.8646	27.6966	46.4156	32.0862	29.85	38.6841	20.0879	20.6253	35.22	55.7242	29.3663	40.4008	53.4585	53.2407	13.3822	25.509	46.2576	36.8526	24.8909	24.063	16.5473	38.8433	20.186	19.0659	27.7376	14.7397	13.3539	19.0592	14.0013	14.1327	31.6276	23.4904	14.4333	35.7093	40.0344	39.1057	56.5114	31.8724	16.8295
2510	Tervuren_26687	Cercocebus	chrysogaster		M	13.3196	29.7369	52.9949	37.1268	33.5789	40.1421	23.1493	25.4994	35.3318	56.267	29.3062	37.9831	57.9035	49.8633	11.821	32.4284	49.3159	40.7905	26.5337	28.4239	12.4724	36.7783	18.8023	16.8162	29.7893	14.5513	16.8966	24.4631	15.4513	14.196	32.2786	23.6012	17.2833	32.5237	38.0857	32.1431	64.3251	31.166	19.0047
2522	Tervuren_27996	Cercocebus	chrysogaster		M	14.0719	30.8806	53.4217	43.7873	40.8189	43.7084	35.738	27.7571	39.4098	48.03	30.6966	44.3548	47.1883	48.786	12.8736	30.5718	49.8541	41.4967	30.6912	26.8733	19.5093	47.1761	22.898	17.6507	31.0048	16.5599	15.9415	22.7857	16.1315	14.3078	36.2863	25.0638	16.868	30.3589	45.8021	34.5457	62.1912	37.054	15.2266
2521	Tervuren_28597	Cercocebus	chrysogaster		M	13.5625	32.6235	58.2145	42.0725	37.531	45.0314	30.4377	28.4309	38.6907	55.72	33.5749	43.1403	60.1072	54.5881	12.4601	33.4438	51.1596	40.6168	25.9263	24.0795	13.3402	39.3477	21.5528	17.078	31.4047	16.972	17.6393	24.8622	16.4405	13.7065	35.752	26.7063	15.2781	33.0261	37.7547	34.7731	60.7914	30.93	17.5571
2520	Tervuren_28599	Cercocebus	chrysogaster		M	13.4301	33.1998	55.7606	41.8537	38.6373	43.2988	29.0343	22.7021	35.2513	47.647	27.241	40.5536	46.515	49.3875	15.3971	29.501	46.7084	37.4459	25.1811	22.9581	17.8042	43.7722	21.789	17.836	20.9325	15.7244	14.7416	20.93	16.3219	12.1059	34.461	29.3161	12.5709	34.0194	35.3705	34.4743	54.1925	29.626	16.6884
2515	Tervuren_28601	Cercocebus	chrysogaster		M	14.0325	30.695	58.8441	42.0109	41.065	45.6814	33.4659	27.0217	40.2126	50.7911	31.9346	42.2474	48.481	51.1768	10.4409	31.5161	53.1883	41.4701	28.2706	24.7763	18.8711	42.4882	21.9358	15.8945	30.5709	17.4593	17.8226	22.8126	16.7935	13.3221	34.8559	26.2144	13.9516	34.4398	35.3445	39.1213	61.7783	31.1668	14.8819
2514	Tervuren_28733	Cercocebus	chrysogaster		F	13.3098	26.502	43.6078	27.9055	25.2059	35.9018	19.6379	20.1768	32.0977	48.9541	28.7149	38.2909	50.9269	48.8435	8.46809	22.6083	47.5472	36.9963	22.8752	22.6374	16.0105	33.8821	15.928	18.115	27.0609	14.1667	10.2443	18.3333	15.156	13.8918	31.0775	20.4833	13.3039	32.0447	37.5767	32.7296	56.3328	28.6912	16.8135
2519	Tervuren_28735	Cercocebus	chrysogaster		M	15.2536	33.8093	58.8876	39.1753	37.5552	45.6627	26.9486	26.7963	41.7737	59.1767	31.4379	43.9221	57.2251	55.5138	15.923	31.0815	49.9496	42.8398	28.1582	20.6034	14.4527	43.0855	24.4676	17.9969	32.8484	16.9661	15.9765	22.6002	17.3568	14.0461	34.8277	25.7956	15.5401	37.8814	39.3848	37.1489	59.8978	31.9504	17.1035
2518	Tervuren_28736	Cercocebus	chrysogaster		F	11.627	30.0869	46.2308	30.4916	29.6698	37.6496	23.11	17.5121	33.1686	50.4202	27.9885	38.2092	49.132	46.847	12.3616	23.7633	43.1377	37.1151	23.3951	21.4106	17.0717	36.4396	19.0482	16.4337	27.2433	16.9375	15.7146	20.4208	13.2407	12.9541	30.1743	23.2063	10.1067	29.503	34.2345	30.5976	54.0917	27.5964	16.9989
2517	Tervuren_28774	Cercocebus	chrysogaster		M	13.0711	31.5561	56.3037	41.8001	40.22	43.5827	NA	23.6214	36.3577	NA	NA	NA	52.8253	52.2764	15.806	30.7398	46.9186	38.2996	25.6097	22.3845	19.0632	41.7067	20.3925	16.7539	27.1305	NA	15.289	21.0429	15.3775	13.8666	33.9086	26.192	12.816	36.3299	34.3563	38.8952	57.3482	29.6765	14.8032
2516	Tervuren_28776	Cercocebus	chrysogaster		M	11.7868	30.1352	56.6527	42.4992	44.189	45.0622	26.0126	28.3035	41.4437	54.89	31.3073	40.8738	51.1629	52.2457	17.1414	33.9036	50.2316	41.0908	25.6827	26.3051	19.7426	47.4507	22.7801	15.1747	29.296	15.6303	18.2498	22.5167	16.3621	15.0395	35.9877	26.4916	13.4633	34.3464	38.6654	37.0222	61.555	33.7667	16.9888
2512	Tervuren_28778	Cercocebus	chrysogaster		F	12.3085	27.2439	44.7884	32.7605	32.6209	36.2951	23.4787	18.9667	32.3364	50.7289	28.0184	38.984	47.2512	46.891	10.6261	26.8015	41.8045	33.3921	22.8757	21.7062	15.2793	35.0216	18.4045	14.0385	25.0137	14.0384	14.243	18.7626	13.8631	13.7098	31.0126	18.881	12.3872	32.6014	32.7947	35.1008	51.7516	28.8853	15.5825
2513	Tervuren_28780	Cercocebus	chrysogaster		F	13.0175	23.0645	43.0447	27.4383	27.6144	36.418	25.9283	18.5455	32.0885	47.8468	26.7075	38.1822	49.843	47.7275	13.4976	20.2443	38.1194	32.2326	20.8435	20.6136	18.8363	36.08	17.7819	16.7308	22.8882	17.032	11.5985	18.3469	10.3539	11.5235	27.2185	19.743	10.4555	35.2097	37.0878	35.4808	50.0532	24.6376	15.6125
2511	Tervuren_28781	Cercocebus	chrysogaster		F	11.4778	22.3385	40.6539	26.1432	26.2106	34.2375	24.7319	17.9085	30.7451	46.0029	27.4902	36.4507	47.4524	48.2689	11.8845	21.8184	39.7981	30.8799	20.6164	19.9485	17.7003	34.2206	17.3105	15.0802	24.5617	16.8952	12.7404	16.971	13.1783	13.0579	29.509	19.7555	10.94	34.0182	33.4102	36.9507	48.3624	26.013	15.5712
2523	Tervuren_9932	Cercocebus	chrysogaster		M	14.8168	37.3852	57.5548	45.866	42.9937	45.0184	34.3191	26.135	41.0181	49.2521	31.9138	43.642	51.7665	52.8225	10.654	34.3593	52.8667	43.7228	30.6011	21.4816	20.3492	45.2783	22.9793	16.4029	32.8191	18.6745	17.4999	22.9798	17.3659	16.4283	36.7841	25.1334	13.2607	30.9905	40.3644	33.3976	60.7008	32.7949	17.0289
835	AMNH_54279	Cercocebus	galeritus	galeritus	?	10.9219	23.1456	44.5798	28.0155	28.6005	36.9565	22.7265	19.8339	32.2971	47.9866	27.157	36.7496	48.3282	48.279	9.31269	24.3314	43.0453	32.5592	21.6238	21.4823	17.4534	32.5018	16.772	14.5826	24.3583	15.4176	12.7679	16.0804	12.7586	14.1928	27.9862	20.4476	11.8406	31.2414	37.9772	32.805	50.4156	25.4823	14.2505
1029	MCZ_31934	Cercocebus	galeritus	galeritus	M	11.7796	30.6525	58.2075	41.4019	40.0861	42.543	32.5117	25.8516	39.791	49.9029	31.3726	42.861	52.3824	51.5039	15.5863	33.3201	46.7692	40.1053	25.9992	21.5536	19.0926	41.4043	21.5557	16.1268	26.7017	16.7436	18.5707	19.4155	16.1745	13.2113	33.0822	28.2234	13.4271	31.4873	40.7095	34.4846	56.4718	29.7825	13.8684
3481	BMNHL_44.69	Cercocebus	lunulatus		M	14.3875	35.894	58.1869	46.0459	41.5902	46.9902	40.4681	31.015	46.5242	56.8113	35.0634	52.0512	55.1177	52.9927	13.9804	27.8627	52.8132	43.9587	34.0827	27.8434	16.672	44.7609	25.732	18.8051	32.1337	20.6591	14.3572	22.7679	18.7515	13.7295	37.1577	25.4909	14.3277	32.8705	41.3898	37.0551	63.8901	36.2689	16.4329
3478	BMNHL_71.2316	Cercocebus	lunulatus		F	11.6997	22.4841	45.722	32.5525	32.1456	40.9879	30.2062	21.1663	35.7639	51.884	30.0129	38.8444	51.822	48.2801	13.6371	24.1034	42.7774	36.4202	24.811	23.8676	18.6845	36.2101	20.1042	17.1787	29.0415	18.1887	14.5057	19.6964	14.9086	14.0761	33.0992	22.5486	11.1975	29.1594	36.0899	NA	55.1722	31.7117	NA
855	AMNH_89383	Cercocebus	torquatus		M	14.3825	36.2506	62.2661	46.7345	44.0758	49.6711	36.0459	29.4053	43.2425	53.0758	33.0833	45.2018	49.0123	54.2469	15.4778	36.0205	51.0927	42.1228	29.8038	21.1974	16.5806	41.4944	23.1452	20.9322	32.0266	20.5953	16.146	24.4069	17.198	15.6057	38.6229	29.7653	12.2695	37.1138	37.8226	38.6267	55.993	32.1729	17.84
1034	MCZ_18612	Cercocebus	torquatus		F	12.1862	25.763	45.7587	31.6404	31.592	41.3406	30.0707	21.4944	36.6873	47.6005	29.7955	38.0237	49.2153	47.228	11.1218	24.1481	44.1688	37.2748	23.2946	17.4696	20.1736	34.6935	19.96	18.2176	26.1238	18.4731	13.7901	22.1858	13.207	15.1164	31.9338	26.7175	10.3584	33.2363	33.4318	32.4927	52.0473	26.6179	18.0018
1033	MCZ_19184	Cercocebus	torquatus		M	13.0448	40.2665	64.2618	49.0663	47.9074	53.4343	29.8762	27.2736	45.4413	61.645	33.0457	43.7736	56.1463	54.7138	12.8207	34.6396	55.2332	46.5571	29.5675	24.0789	18.6922	45.6858	27.1106	20.0631	32.2302	15.6282	17.8552	25.8016	18.3396	14.8792	42.104	32.1295	11.7535	34.4292	34.0328	39.7919	62.5173	33.072	15.7867
1031	MCZ_19982	Cercocebus	torquatus		M	13.0392	38.8492	61.3831	50.0935	45.2138	50.5685	34.9696	29.8237	41.5748	54.8313	34.4034	43.7975	54.0277	52.6864	11.0305	37.0183	55.7717	48.0447	30.2901	22.3729	20.2066	48.0902	23.0121	19.815	34.7085	16.0498	17.2655	27.7911	16.9398	14.7859	42.6172	32.9007	17.491	36.1826	39.1499	36.9385	62.9985	32.1458	16.4148
1967	Munich_1901/115	Cercocebus	torquatus		F	13.9547	26.0894	48.8718	30.269	30.3629	41.1897	28.4534	21.9326	37.6653	49.4557	31.6528	40.227	52.3373	50.142	12.0682	27.4517	44.6801	35.589	20.754	19.7712	20.2552	37.5099	19.7053	19.8192	26.9929	19.4945	15.1708	20.4684	14.5272	14.9091	31.7374	25.0469	10.2142	34.9325	40.3126	37.7154	52.3192	29.0693	17.0047
1966	Munich_1901/116a	Cercocebus	torquatus		F	14.1356	25.8761	47.9016	32.4178	30.6608	42.3621	26.7026	21.1417	37.02	49.8383	27.6646	38.7848	52.1118	48.4632	13.2774	24.1408	44.11	36.128	22.7033	21.6077	19.1308	39.0617	20.9545	20.6737	27.55	17.0855	12.4732	20.0615	13.9082	13.3232	32.2383	24.0866	10.8985	31.0402	35.1524	33.4246	55.0969	30.196	18.704
3529	PC_M102	Cercocebus	torquatus		F	13.5301	32.8865	51.9668	36.2467	35.6961	41.6663	25.2278	22.9408	38.8924	53.8553	29.3811	39.6018	47.4335	49.0947	9.79143	27.889	50.6895	43.1634	28.1817	18.938	18.0929	39.3224	21.625	15.4323	27.215	15.3636	16.9569	22.0041	13.0194	12.9196	32.7107	25.1586	12.553	33.5079	36.0853	35.8604	55.6284	26.9578	16.9054
3530	PC_M77	Cercocebus	torquatus		F	13.0564	30.2037	51.657	36.8138	32.6867	40.5607	26.3177	22.3612	34.0774	55.5333	29.3615	39.1475	54.5611	51.0674	11.9619	29.4884	45.4199	35.0538	19.3237	20.6369	17.0385	37.9276	20.1177	16.6256	25.6368	13.3645	16.0421	20.8179	15.0023	13.867	33.7894	26.743	13.8935	33.1248	32.4262	32.9426	52.4058	30.5341	17.9889
3528	PC_M84	Cercocebus	torquatus		F	12.1361	29.7837	49.0806	34.288	31.7525	41.2798	26.7817	21.2815	35.6747	54.7176	28.3814	39.9152	51.9868	48.4567	12.3728	27.3181	42.9252	36.3771	22.5383	20.3645	16.5814	35.5645	20.2383	17.8294	27.8085	16.7124	15.3091	21.1594	14.1381	14.1188	31.9238	25.4087	9.97002	33.4685	36.5235	34.1474	53.3108	31.0057	17.1781
3531	PC_ZII20	Cercocebus	torquatus		F	10.2039	28.907	48.1839	32.6709	32.5979	41.7762	23.994	23.1044	39.0066	51.4839	30.0719	38.7346	51.9772	50.5352	16.295	26.8796	43.7972	36.4596	21.3475	22.2268	18.7698	38.4025	20.8047	19.47	25.0918	16.8049	15.0306	20.8561	15.7288	12.5861	32.0981	26.7134	13.8231	33.3001	39.0957	35.4395	53.1222	29.4183	15.4943
3527	PC_ZIII23	Cercocebus	torquatus		F	12.6008	27.8543	50.4907	34.0589	32.4962	41.278	23.7107	24.6225	37.9507	58.5449	30.0679	37.2836	53.1559	49.6844	10.7675	27.783	46.8132	37.9823	24.7409	25.2769	15.6105	36.1262	20.6352	16.814	26.4426	14.8624	14.4648	19.2483	15.4547	15.3679	33.359	26.7179	15.7293	30.8078	33.2027	35.9584	58.2707	31.6996	16.9533
2236	Zurich_5164	Cercocebus	torquatus		M	12.4018	35.4463	60.5634	50.3418	41.6044	48.1841	35.7222	31.6949	44.3164	56.6981	32.2016	46.8925	55.0935	56.5941	12.2613	41.1509	54.7581	46.1709	29.0629	23.4075	15.6394	47.2502	27.4772	19.2707	32.9394	18.2604	19.3218	26.4865	15.9645	15.8431	38.8991	32.6201	14.4831	31.3742	43.2818	36.474	62.7992	31.7432	16.6879
3470	BMNHL_1938.7.7.2	Cercocebus	torquatus	torquatus	M	16.4671	37.2603	69.7402	48.8197	45.8947	49.8166	37.5237	31.5298	46.0735	56.1605	34.4426	48.1583	54.196	57.4305	14.6651	37.4938	53.2187	45.7685	29.6922	25.437	16.4751	43.3725	25.8624	18.3326	34.5697	20.1392	19.4996	22.8628	16.831	14.1382	41.6278	30.8318	12.2914	33.11	40.7406	38.318	60.6614	35.8342	17.2289
3475	BMNHL_1938.7.7.3	Cercocebus	torquatus	torquatus	M	16.6933	36.0281	64.4141	39.049	39.0751	51.1233	31.6654	27.008	44.936	54.7057	33.8365	47.419	55.644	50.7343	15.0153	32.3898	51.5476	46.9148	30.4873	21.9831	18.5353	44.5321	25.4337	22.2201	36.9872	20.924	16.0053	21.9079	18.2634	15.8113	38.7274	30.0152	15.832	35.4998	41.2778	35.9657	62.7031	32.8718	19.2286
3474	BMNHL_1938.7.7.4	Cercocebus	torquatus	torquatus	F	13.5417	29.7795	49.0444	31.3105	29.6791	39.1602	28.1906	20.9003	36.5227	50.1259	29.7261	41.3625	52.2453	49.5281	12.2459	26.2645	46.1317	34.4351	22.8882	19.7651	17.1064	37.3721	20.5694	18.6714	26.4488	18.1238	13.8647	20.7745	15.2926	13.5225	32.5128	24.7173	13.2902	35.8052	34.4789	36.5726	50.8346	28.5974	16.2637
3477	BMNHL_3.2.4.1	Cercocebus	torquatus	torquatus	M	14.5856	39.1492	63.9483	50.2295	44.543	48.4304	30.0705	29.6497	42.4448	59.4222	33.4313	45.3597	55.6859	53.7939	17.2217	41.8261	52.5081	43.9639	28.213	20.9742	16.6449	47.5794	25.4443	18.2421	35.3361	14.5667	20.0412	25.2195	18.8587	15.629	39.5733	30.938	16.2061	35.608	37.0612	35.2488	57.9906	30.6918	16.3941
3473	BMNHL_3.2.4.2	Cercocebus	torquatus	torquatus	M	15.1921	36.3525	60.1647	44.2771	38.9388	48.8223	36.9967	30.0205	43.4456	52.3049	33.4272	48.605	52.649	51.7005	15.1848	37.6889	54.1774	44.845	30.1273	22.7091	19.2163	50.2322	25.5249	20.8311	34.6548	21.683	18.3978	25.6969	18.0128	16.639	39.8856	31.7266	14.113	32.7942	40.4192	35.2458	60.18	32.7923	16.1101
3479	BMNHL_32.6.19.1	Cercocebus	torquatus	torquatus	M	13.8564	33.8659	62.9069	45.3369	41.2046	48.715	28.8995	29.3407	41.9265	60.3569	32.0332	42.6906	58.5074	46.2781	14.1706	35.1865	49.1369	45.7493	27.3275	22.3268	17.9734	45.4597	22.9242	19.6351	31.6213	15.0677	18.1906	20.5272	18.6665	18.269	38.164	31.1849	15.4491	36.5398	39.9872	33.093	62.2973	31.4042	17.3978
3472	BMNHL_38.7.7.5	Cercocebus	torquatus	torquatus	F	12.6066	28.5624	47.0379	32.6201	32.0291	41.6782	22.8343	21.0717	37.1784	55.9073	28.2066	35.6202	49.5197	47.6675	11.2887	23.3708	44.713	35.8275	22.7945	20.0715	19.7781	37.611	20.9282	18.8442	24.4226	12.3119	13.4477	20.9685	14.424	13.2945	31.6698	24.9322	12.8664	34.6328	33.396	35.6066	50.7312	29.6157	16.3049
3476	BMNHL_48.450	Cercocebus	torquatus	torquatus	M	15.1433	38.1742	70.3471	54.1866	48.3136	54.5051	38.7111	34.7636	47.9028	65.7073	33.2178	46.1834	59.7959	53.4706	13.8983	40.3725	53.4043	49.401	31.1502	21.5838	16.6185	44.491	28.6185	18.4797	38.0118	16.9377	18.6004	26.6043	18.4984	14.8471	39.2587	30.9061	11.4465	36.7922	41.959	35.937	65.1994	34.4799	15.9088
3471	BMNHL_5.5.23.1	Cercocebus	torquatus	torquatus	M	14.9376	35.5213	62.6433	46.3	41.3029	49.1253	35.1192	30.2145	42.8197	58.8879	35.5604	45.3911	60.3888	52.7001	13.4788	37.1357	52.1011	45.4821	25.9505	25.4549	18.3962	44.2307	24.8019	18.0662	36.4659	18.7449	18.4341	25.0657	16.3866	15.8068	40.0637	26.5023	14.2831	34.7296	36.5739	35.5787	64.7305	33.8821	19.6562
3469	BMNHL_67.1712	Cercocebus	torquatus	torquatus	M	16.8018	35.6893	67.1657	46.1866	44.54	49.1336	38.0221	31.8145	46.5022	56.3981	33.3686	47.1258	53.7852	54.6996	17.6504	42.1505	52.7492	45.5198	29.5014	25.1933	20.0413	48.554	25.6228	18.8317	35.3397	21.1681	18.7431	28.3669	18.0474	14.3736	39.3875	28.9072	12.426	34.9816	39.7534	37.9813	61.8658	34.3591	16.697
222	USNM_220088	Cercocebus	torquatus	torquatus	M	12.8387	31.8776	59.2099	42.7611	39.7625	48.9281	31.1441	29.7747	42.9025	59.2353	30.9711	43.8142	54.9377	54.9241	14.2789	34.1915	51.2966	41.9966	25.6302	22.0568	14.679	42.1074	24.5772	18.0797	30.8829	16.533	15.5079	23.9805	17.5154	15.2584	36.1819	29.8324	13.5737	35.8079	34.6141	40.3924	56.1638	32.2161	13.0894
227	USNM_220090	Cercocebus	torquatus	torquatus	M	12.7308	33.0938	60.4237	43.5293	41.3348	49.2726	36.1379	28.9673	43.8778	59.3061	32.4938	44.2873	55.7685	52.0256	11.9027	33.595	52.7502	45.962	27.5841	23.4069	20.1258	42.4225	24.25	17.78	30.9851	19.6311	17.1747	23.836	16.7086	14.2739	38.1336	31.2255	11.6781	35.4717	30.9546	40.5948	61.6052	31.6743	16.2542
223	USNM_220092	Cercocebus	torquatus	torquatus	M	13.398	33.4113	62.3874	45.3878	41.2891	49.5843	32.3129	23.975	42.5947	55.6032	29.7113	42.7879	54.951	54.6644	12.5982	34.4959	54.2003	44.8708	26.4987	22.8344	22.7757	44.433	30.8776	21.1355	32.2006	16.9083	17.353	24.2255	16.4193	13.8683	38.432	28.8066	5.51041	34.6518	38.3738	39.1466	60.6587	33.1086	15.7659
224	USNM_220093	Cercocebus	torquatus	torquatus	F	12.4362	27.5267	50.0778	32.3662	29.2777	40.4833	25.4746	22.8631	35.7777	50.3146	27.4926	37.8289	45.1495	50.8161	15.5717	26.9541	43.072	33.6084	25.5684	18.0295	13.0363	34.0155	18.87	19.052	25.8718	16.7043	14.4437	19.1406	12.8419	13.7389	31.0632	26.2104	11.0378	35.116	30.6222	35.9493	46.3811	26.3126	16.9682
225	USNM_220354	Cercocebus	torquatus	torquatus	M	14.3667	38.4872	64.7089	47.3913	43.5165	50.8093	33.6261	28.7769	42.7972	61.1902	31.1874	42.8471	59.2744	54.5855	11.2685	39.8012	53.8835	47.0161	26.942	23.1811	17.351	42.0662	23.1488	18.7017	33.4706	19.0196	18.9368	26.8104	15.9774	14.7617	36.5825	32.0002	11.6639	36.2873	32.1966	39.8703	63.5165	33.1947	15.4117
228	USNM_220366	Cercocebus	torquatus	torquatus	F	12.0308	31.1771	52.8364	37.2621	33.6463	43.3216	26.1845	23.4697	36.1391	55.9175	27.861	40.2495	54.8082	50.8107	9.56743	26.9307	48.0282	37.8221	NA	19.3295	16.4471	36.7126	19.4322	18.2162	NA	16.394	15.1064	18.7442	15.6915	13.3413	33.0168	NA	13.1128	36.0972	23.0491	38.9014	53.348	28.1652	15.312
226	USNM_220367	Cercocebus	torquatus	torquatus	F	11.0247	25.142	45.7684	29.7174	28.7088	39.0202	25.0579	21.6695	35.3453	54.9887	26.9679	37.1331	52.8358	48.7728	11.6604	23.5958	43.476	35.895	21.8919	21.9	16.3329	35.4447	18.6733	17.5738	24.5961	17.4043	14.1901	18.1631	14.0736	14.3811	31.885	24.5346	11.7347	32.2166	31.8474	34.5699	52.8947	27.5508	14.8321
229	USNM_220368	Cercocebus	torquatus	torquatus	M	13.3758	34.347	63.4183	44.3743	41.8139	50.7849	29.342	28.939	43.8647	60.2106	32.0088	42.6224	56.6197	57.2937	13.2492	31.2521	53.4857	43.9521	26.5768	22.3224	17.4812	41.365	25.1456	20.4621	30.9033	17.071	16.4707	22.7707	16.7375	14.1607	38.2142	31.3163	11.9041	36.2278	42.0994	39.7055	60.9455	34.9051	15.4802
230	USNM_220371	Cercocebus	torquatus	torquatus	F	10.3396	29.5154	54.2488	38.9353	35.9533	42.6366	28.8817	24.1418	37.685	55.0501	30.1126	42.1796	56.2272	51.8998	10.2602	36.3903	48.3517	40.0156	25.0166	20.43	15.8649	37.3866	21.9681	15.6994	31.7161	17.4826	16.8621	21.1223	14.3614	16.2241	32.4743	27.9275	11.1594	34.9956	27.3732	36.6576	55.6688	30.6091	16.4964
2101	Zurich_1200	Cercocebus	torquatus	torquatus	M	16.4972	38.5453	66.4814	47.5467	41.4513	50.2425	39.2233	31.476	42.6138	58.9035	31.659	46.2335	62.1737	55.3196	13.6572	37.9853	55.9157	47.3785	NA	23.9081	17.3836	48.1576	24.2402	20.4248	NA	22.3033	20.6035	27.5668	17.6668	13.6168	39.7448	NA	15.3444	35.7373	36.7415	39.0243	65.2274	34.1571	13.5725
831	AMNH_201524	Cercopithecus			F	8.92737	19.4673	32.6524	18.5993	22.1732	27.0652	15.8044	16.1481	30.1268	42.4836	25.062	31.6743	42.546	42.8095	10.1654	18.9707	40.9356	28.31	19.9394	19.2319	14.823	28.7312	16.0204	12.9741	21.0812	11.8424	11.9273	16.8197	12.8203	10.4298	26.6342	15.3302	11.5345	29.2737	33.0535	28.492	41.9521	22.7406	12.786
826	AMNH_201530	Cercopithecus			M	9.25636	21.8168	35.9262	22.5176	24.8856	30.4424	17.6062	19.8802	31.4603	43.18	24.9041	33.4468	41.5155	45.3933	10.4593	21.4964	43.9931	30.0924	20.7925	19.9333	14.6068	31.5984	14.8312	13.0972	21.2902	12.2439	12.8184	19.1979	14.4534	10.8373	27.2875	18.4536	13.966	32.7309	37.4904	31.4288	44.2063	23.9776	13.3732
828	AMNH_201545	Cercopithecus			M	9.82005	27.8674	44.9029	29.7911	32.6796	37.2729	20.141	20.1426	34.7432	49.1952	28.6281	34.35	45.9987	44.4274	12.0256	30.3487	46.6523	35.1115	22.5755	20.8136	17.2872	33.8934	17.4574	15.2375	28.2192	11.9791	15.2704	24.2825	15.2928	12.795	31.238	21.731	12.2251	29.2979	30.8046	30.4796	51.3947	25.5477	15.7166
829	AMNH_201548	Cercopithecus			F	9.87298	24.1459	39.4548	25.859	28.1103	32.5936	19.1864	17.983	33.012	41.8921	25.4232	33.3173	39.2186	44.4831	9.26294	24.3245	44.9359	32.9653	23.3574	18.4672	16.3381	32.816	17.9735	12.6264	24.5639	13.5309	15.1496	21.3041	12.6497	12.1351	28.7596	18.5286	10.9412	31.0742	34.3134	30.5498	46.6557	26.0537	14.0759
893	AMNH_236357	Cercopithecus			F	9.55864	19.0531	32.2879	20.2857	22.3692	27.9191	11.3711	20.418	28.4782	43.5621	25.0165	31.4394	42.534	41.3036	14.8083	18.1772	32.0839	22.8482	13.5745	17.1316	12.5686	27.8397	11.205	12.5252	16.8348	10.2222	10.7037	14.1876	12.4969	11.802	24.4056	16.3189	15.5924	29.1255	31.5764	30.4076	36.6819	22.8532	13.2503
825	AMNH_236359	Cercopithecus			M	9.84754	26.5969	46.0641	33.042	33.6172	38.8865	21.0892	21.0386	35.1674	46.8597	28.1432	34.0241	47.1906	47.0234	12.6106	27.7028	44.0845	34.1846	21.7836	17.6608	16.0425	33.9306	18.9331	13.5268	24.5128	12.096	16.1713	22.8168	14.4739	12.5005	31.9542	24.1073	10.9848	33.8815	41.6431	30.6959	47.5964	25.6984	13.7366
809	AMNH_241129	Cercopithecus			M	9.95433	26.7495	37.2113	27.4278	27.0743	33.0318	17.1371	20.2576	31.0197	42.0554	26.9726	32.3386	42.083	47.6639	12.3149	25.7128	41.9584	30.5948	22.9241	22.9345	15.2675	33.2199	15.1271	14.2313	27.002	14.3562	12.6951	25.8662	13.622	9.39954	29.0132	17.496	13.2876	31.8096	34.3592	34.2385	45.3451	25.9597	13.7792
830	AMNH_90045	Cercopithecus			M	8.74361	21.5446	36.1412	23.4883	25.1616	32.2169	14.7745	18.6145	29.4467	48.7665	25.4661	31.8116	43.7898	45.2343	9.96848	17.6173	41.5913	29.592	21.0089	18.6779	14.2124	30.0602	13.9338	15.0871	21.9019	11.6801	11.7951	16.3188	12.2453	11.6111	26.7951	16.8742	13.1017	33.1457	30.3975	31.4946	42.4147	25.1775	14.842
3235	BMNHL_50.161	Cercopithecus			M	9.13061	26.0997	41.6206	30.4465	31.6471	34.0587	17.5658	22.2871	33.8201	50.2095	28.9561	34.0509	44.2699	46.3618	15.0242	29.927	NA	33.3298	25.6965	23.613	14.4784	36.7962	16.7788	14.8755	27.7888	12.8495	17.1735	24.1886	NA	11.1016	NA	20.6728	15.4276	29.3446	38.609	NA	50.1728	25.8878	NA
1686	MfN_33304	Cercopithecus			M	10.5719	26.8757	47.4436	33.5598	32.5633	39.7633	20.0984	23.4131	36.7806	46.798	28.1563	36.1019	46.1936	48.4054	15.6794	30.7953	NA	34.9112	24.1204	20.9753	13.9731	35.9185	19.91	15.2447	33.3327	11.7437	13.5533	22.8052	NA	12.4479	NA	18.5864	13.5007	30.9921	36.5585	NA	50.809	NA	NA
2604	Tervuren_80.028-M-0038	Cercopithecus			M	8.65029	23.4304	37.932	26.4293	27.0117	32.7463	17.4874	19.936	30.1112	43.6183	26.7656	32.9382	40.3962	44.8	10.9922	22.3622	43.0185	32.1254	23.3215	20.9509	14.5152	32.2658	14.3061	14.9332	23.9834	14.4257	12.3068	18.9348	13.3412	13.1983	30.731	18.5219	12.1752	25.8784	37.7808	26.4546	46.0888	24.2398	12.9095
880	AMNH_51020	Cercopithecus	ascanius		F	9.18213	18.4763	31.1771	17.4367	22.0915	28.3541	10.2307	15.2304	27.9221	42.1394	23.4593	27.7762	42.1067	43.4776	8.5823	17.921	40.9535	26.3465	17.465	20.2709	13.425	26.836	15.214	11.5916	17.8624	8.94191	11.8921	18.6201	12.0836	10.4896	25.2086	15.7513	12.0182	28.3575	32.4008	29.2878	42.5511	24.1899	13.2312
877	AMNH_52531	Cercopithecus	ascanius		F	8.42837	18.7477	34.3451	22.5286	24.8247	30.6418	14.0001	15.5081	28.7831	42.7068	23.8859	29.4636	41.9362	41.7131	9.50385	21.9401	40.1053	26.8432	17.9824	20.7638	15.0931	28.771	17.2303	11.6618	19.8058	10.4973	11.5626	17.4729	11.4978	13.2286	25.4943	15.9902	9.2825	29.5185	31.9617	30.2901	43.4379	24.2189	13.3267
891	AMNH_52531	Cercopithecus	ascanius		F	8.37951	18.5435	34.3402	22.0912	24.344	30.3861	13.6073	15.4781	28.328	42.661	23.5432	29.1597	41.8545	41.4314	9.41117	20.8421	40.2184	26.9131	18.0815	20.8773	14.8779	28.336	16.6017	11.7024	20.5195	9.92827	11.7493	17.1957	11.7384	11.852	25.6231	15.4934	9.82471	29.1883	31.7062	30.5984	43.5625	23.7604	13.2779
876	AMNH_52538	Cercopithecus	ascanius		M	9.17463	23.3142	35.4698	24.6737	26.1195	32.4745	16.0416	17.8317	30.8479	47.5564	25.8908	30.5279	45.9845	43.5668	9.25191	22.6032	42.9097	31.334	21.1808	20.6662	15.1847	30.4854	16.4988	13.1931	23.8927	12.3111	11.9749	22.0451	13.3053	11.2993	27.3709	16.787	10.3196	32.6914	27.5036	33.7018	47.3721	23.2943	12.9443
878	AMNH_52543	Cercopithecus	ascanius		M	8.33297	20.7089	35.8842	22.8014	25.9056	31.9004	15.1133	19.0499	31.7707	44.1853	27.3064	30.6015	41.7927	42.6775	10.1892	21.8605	42.782	30.5395	20.5793	19.3203	16.6695	30.0204	16.8397	11.1796	24.0883	11.1605	12.5259	21.1902	14.274	9.95707	27.8103	18.7395	12.066	33.3302	32.1691	32.6533	44.8142	22.3852	13.5764
879	AMNH_52546	Cercopithecus	ascanius		M	8.96157	NA	38.2055	24.8765	26.9661	32.8017	NA	NA	NA	44.3356	26.3799	31.3834	42.8328	46.826	9.20112	21.4485	46.0526	32.5604	25.0846	21.5553	12.8276	31.5525	15.2752	13.0286	24.5552	11.0721	12.1878	19.1278	13.7153	10.4323	29.6735	15.3302	12.8643	34.1484	35.7099	36.2933	47.9439	25.355	13.0319
892	AMNH_52551	Cercopithecus	ascanius		F	7.5544	20.4181	33.7279	21.8721	23.7166	28.0678	14.2778	17.2207	28.1174	44.9346	26.1449	31.7267	45.6724	44.1554	9.64716	20.8405	39.7147	28.4008	17.4108	19.7118	12.3756	28.8709	15.0374	11.6082	19.2929	12.4888	12.7369	17.5102	11.7997	12.0331	26.9163	18.7706	12.5273	29.207	29.8241	29.9856	44.3556	24.8251	12.3515
881	AMNH_52553	Cercopithecus	ascanius		M	7.92421	18.4646	32.6752	21.4625	24.9966	30.0118	13.9947	16.4037	28.0543	45.7141	24.9035	29.0408	42.1764	44.064	10.1175	21.3853	41.6344	28.6164	19.9288	18.5239	14.4077	29.4707	14.9556	12.517	22.5968	10.0524	12.3301	19.0217	13.2288	11.8876	28.8457	15.8503	11.7329	31.316	34.0615	27.2606	43.2245	23.986	15.9142
882	AMNH_52557	Cercopithecus	ascanius		F	8.60051	16.5622	31.985	16.9931	21.2764	28.4357	14.3371	16.7093	28.7824	41.7755	24.2326	30.0814	40.9256	43.035	8.67741	16.8272	39.1641	25.5063	15.493	20.3146	15.5709	27.2604	14.4635	13.2651	18.0683	10.1081	10.0405	15.1683	11.9428	11.0934	25.6913	16.0258	11.3864	29.7169	29.4671	31.8956	42.3637	22.9294	12.3494
883	AMNH_52559	Cercopithecus	ascanius		M	9.06892	19.7706	35.7239	22.5626	26.0514	30.1376	14.2322	18.5968	30.583	49.359	24.7219	29.4434	45.6519	47.1727	9.68307	22.0077	43.197	31.4447	20.5014	21.1379	16.2448	32.8437	15.6648	12.5254	21.789	8.63746	13.7342	18.9758	13.6644	10.7829	28.0626	17.1195	12.9701	31.644	31.3297	32.2182	46.2986	23.5839	13.3084
884	AMNH_55021	Cercopithecus	ascanius		F	8.33008	19.7959	32.4434	19.4959	21.5809	27.4655	14.0242	16.7621	28.0962	41.0005	24.4816	31.8555	39.3382	41.8758	10.0593	18.5945	40.3857	27.3889	16.309	19.5017	14.4957	29.1006	13.886	12.4897	19.1595	11.57	11.3389	16.2793	13.0007	9.6515	25.3512	16.8236	11.3227	29.7416	33.2464	28.7507	42.545	23.6946	13.2073
885	AMNH_55025	Cercopithecus	ascanius		F	7.894	21.1613	33.0752	21.4339	21.39	26.075	16.8102	17.8507	27.2162	40.0279	25.9649	32.2318	38.4716	39.9628	11.0368	21.4154	38.9841	24.9889	18.1547	18.6279	14.0238	27.9095	13.7667	11.4735	21.3872	12.2727	13.2687	16.5218	13.4301	11.0385	26.8894	17.4615	14.5874	30.6941	29.7469	27.562	40.1325	23.0761	14.1282
887	AMNH_55027	Cercopithecus	ascanius		F	8.84081	17.2938	29.1682	17.7446	18.3349	26.7905	14.3721	14.0669	25.8072	41.229	23.6539	29.1889	41.6562	41.1749	9.96546	17.1718	39.0422	25.7911	15.664	19.3098	15.027	28.3143	14.6213	15.2787	17.98	11.1959	10.8118	17.2412	11.4868	11.1608	24.1657	18.268	8.34552	30.3679	31.0718	28.9764	41.6235	21.4516	15.2203
888	AMNH_55057	Cercopithecus	ascanius		F	8.52963	21.5604	33.5724	22.2231	23.6019	29.9982	14.7893	18.5656	29.0905	46.3299	24.9694	31.8996	46.3592	44.5501	12.3932	18.3165	38.8499	26.5528	17.0982	20.9088	11.9495	29.3085	14.6869	12.3228	19.5651	12.3135	12.4357	17.2925	13.151	12.083	28.4981	17.7918	12.3228	32.9851	29.4871	30.3604	44.1835	23.5041	13.5031
886	AMNH_55068	Cercopithecus	ascanius		F	9.17749	21.1512	33.8175	23.8825	26.1505	28.8036	18.0838	17.3738	31.5485	38.2301	28.2681	33.661	42.475	43.0735	11.8301	20.8003	37.8891	27.6033	17.7682	19.5883	15.3593	31.7651	18.2832	10.8969	19.9729	14.3875	13.5605	18.5338	12.7464	11.3408	27.4435	19.1199	11.0876	33.1981	35.3547	31.8791	44.0887	25.0804	12.6401
889	AMNH_86701	Cercopithecus	ascanius		M	7.82943	25.5621	33.5362	23.2797	24.8678	28.916	11.4391	19.6489	29.8831	41.4546	24.9914	31.5597	43.0419	42.883	10.0041	23.3572	39.8786	28.4168	18.7943	21.8005	12.271	26.9643	13.2668	9.79976	23.4497	12.7364	12.8243	20.438	13.2338	11.2037	28.1807	16.4156	13.0101	28.8152	36.4218	27.2397	46.1043	23.7426	13.9722
890	AMNH_86702	Cercopithecus	ascanius		M	8.53164	22.4206	33.2184	23.2174	25.2189	30.7185	11.0296	19.1502	30.899	46.5387	27.2633	30.2628	46.1748	44.5808	12.2333	21.2163	41.4647	29.9425	17.9585	20.0876	12.9882	32.155	16.4541	13.7568	19.8443	10.3943	12.8026	21.7972	12.5817	10.2513	28.1089	20.6122	14.1066	30.0456	34.9868	30.9107	45.9943	24.4731	13.1685
1995	Munich_1912/1545	Cercopithecus	ascanius		F	8.95473	21.4654	32.1756	18.9896	23.505	29.3758	8.97041	16.0023	29.5672	45.7378	25.147	27.7189	43.4544	44.4195	9.4688	19.4997	40.9873	27.0926	19.3348	18.632	16.2722	31.2385	15.0772	12.4638	19.9793	9.69577	13.4125	18.6188	12.5603	11.5729	26.8997	15.5742	10.2193	28.4697	33.462	27.0026	41.9973	20.83	12.1406
1996	Munich_1912/1547	Cercopithecus	ascanius		M	10.0911	19.9933	37.2371	21.8954	25.0229	29.7799	16.5612	15.9456	29.8764	43.0339	25.4765	31.1222	43.1876	43.8661	10.3861	21.4852	39.3282	26.4192	18.3916	20.7157	15.5972	29.5386	16.4396	13.2751	21.2672	11.4756	12.931	18.1165	11.6727	12.0291	27.7037	15.3613	11.6201	29.9856	35.5011	28.6284	43.4425	23.0286	14.7955
24	USNM_537774	Cercopithecus	ascanius		F	8.3643	18.6046	33.857	21.1891	22.4478	29.8188	16.1996	16.307	28.192	41.9562	24.3886	30.182	40.2709	41.074	10.3795	20.0922	39.5906	27.6166	17.6019	17.6733	13.1328	26.4586	16.0814	11.5111	20.9559	11.4726	11.5022	17.9238	12.2891	10.759	24.5025	17.4406	11.2141	29.6516	32.9002	31.1908	41.9266	23.2489	11.938
2849	Tervuren_13621	Cercopithecus	ascanius	ascanius	M	9.96307	23.5552	36.6305	26.2967	27.1818	30.6041	17.3613	21.7655	32.2989	45.045	28.0524	34.5207	45.0587	45.9959	11.6838	23.1401	42.8091	28.7564	19.1758	19.8711	14.6021	33.2994	15.741	13.0345	23.0298	12.3833	12.7143	20.3919	14.2841	11.7818	29.3046	19.0067	15.7062	31.7752	34.4489	29.4953	44.8967	24.8664	16.2117
2848	Tervuren_13622	Cercopithecus	ascanius	ascanius	M	9.80112	25.7177	38.037	28.6013	28.0889	32.5106	16.5531	22.6419	32.8881	47.059	28.5316	35.0607	44.3904	44.1916	11.801	24.3759	45.331	32.0167	22.8405	20.7607	14.7959	35.189	15.8455	14.6868	27.3771	11.4991	13.1723	22.4882	14.1691	12.5048	29.5824	16.7284	16.2433	28.8974	40.3497	24.847	47.999	25.2326	17.2952
2847	Tervuren_13623	Cercopithecus	ascanius	ascanius	F	8.8462	21.907	33.6547	23.0872	22.8817	28.0834	14.7366	18.1247	27.2979	42.5694	23.8993	31.6327	41.2213	43.1678	11.2757	20.0143	38.3924	26.0811	19.5651	22.5052	14.1341	30.864	12.7251	14.4366	23.6034	11.1158	12.0285	16.2127	12.1006	12.2768	29.0651	15.1139	14.1575	26.0119	37.4973	26.7349	44.3897	25.0977	14.5743
2853	Tervuren_15675	Cercopithecus	ascanius	ascanius	M	8.96269	24.8016	37.4565	27.1179	27.0834	32.6882	16.2102	19.2522	29.8088	47.4895	26.7585	35.4725	45.1513	42.7061	10.0673	26.8962	43.5506	31.1519	21.2728	22.2273	13.4157	34.1225	14.7858	16.2621	24.4174	13.0653	14.0303	20.0701	12.1491	13.6229	28.0254	17.6936	13.0128	27.8074	33.4596	27.3068	48.787	22.186	15.6072
2852	Tervuren_17458	Cercopithecus	ascanius	ascanius	F	8.46359	20.232	30.454	20.2963	21.6644	27.1701	13.5531	17.2711	27.5207	43.2355	24.2814	29.9908	43.0793	41.448	11.9242	15.6561	36.5841	24.2631	18.3612	16.64	13.8093	29.6336	13.164	13.195	21.6951	10.0944	12.027	16.3801	11.3471	10.992	24.7621	13.8993	12.9992	32.0082	29.0186	28.5135	37.9528	21.18	15.4797
2851	Tervuren_18122	Cercopithecus	ascanius	ascanius	F	8.94974	19.3176	29.4469	19.1776	22.0163	26.627	15.0349	14.8404	26.1795	39.0682	23.2513	29.6652	39.5673	42.3154	9.70914	19.8906	40.6967	27.2235	17.8348	21.3385	16.632	31.3856	12.8842	13.3676	18.3912	11.7071	12.0319	20.3511	11.5504	11.7259	26.754	17.5819	12.0783	27.2252	36.8274	29.5588	43.1363	23.9447	12.2593
2845	Tervuren_2234-2241	Cercopithecus	ascanius	ascanius	M	9.44114	23.0641	36.3219	25.5226	24.343	29.3218	17.4352	17.3427	29.4865	45.0541	25.3033	34.013	42.9809	46.4017	13.1156	23.8463	42.6191	31.1669	23.2208	20.8675	15.9355	34.5146	15.9985	13.9461	25.0285	12.5343	12.7165	20.3652	13.5998	10.1738	24.7264	18.7673	11.7017	30.9654	37.5767	30.3283	46.9928	22.8592	15.8806
2844	Tervuren_5705	Cercopithecus	ascanius	ascanius	F	9.23059	19.819	31.1873	19.4768	20.9998	27.4434	12.8159	17.1579	27.5158	41.9183	25.9715	31.5895	42.1679	42.9836	12.1344	18.0368	37.5359	23.8866	15.6646	18.3865	13.9989	30.0491	13.7788	13.5057	19.7049	12.8562	11.3027	17.1281	11.8142	10.1116	25.4733	15.7125	13.4921	30.1411	33.7088	29.3259	39.3626	22.109	13.6677
2843	Tervuren_5711	Cercopithecus	ascanius	ascanius	M	9.3554	23.6805	35.5526	22.8586	24.857	30.2376	13.3454	18.2559	30.7044	44.4712	24.9407	34.0218	46.7776	43.7423	12.2953	23.6359	42.7577	29.1837	17.6242	22.0198	13.4924	32.3803	14.7787	14.2199	22.1065	12.2454	13.5012	19.1245	13.1843	12.9774	28.886	19.0401	12.559	28.2574	32.415	26.3909	46.1159	24.6387	14.2726
2850	Tervuren_7702	Cercopithecus	ascanius	ascanius	M	9.74752	19.1168	33.4669	23.026	23.2798	29.0526	16.9483	19.611	27.9784	43.7173	25.8372	32.6065	43.1239	43.2579	10.527	19.0585	40.7612	27.6728	18.7955	21.1581	13.1337	30.2639	12.8514	14.7709	21.0071	13.4177	10.6489	18.1531	13.3092	10.6384	27.2811	19.5573	13.8303	28.0941	36.0198	29.2419	44.4969	24.9517	15.0586
2846	Tervuren_972	Cercopithecus	ascanius	ascanius	F	9.18894	21.0807	35.149	21.2093	23.8517	29.0194	12.927	18.562	29.2816	41.3373	25.2888	32.3174	41.8654	45.0709	12.3134	19.3834	39.9427	27.6551	17.0824	18.3788	13.4713	30.8367	13.796	14.2806	19.7907	10.122	12.0003	15.543	13.393	9.84112	26.1279	16.4905	14.8899	34.7651	33.0734	32.8339	41.8398	22.2276	14.6861
2856	Tervuren_11481	Cercopithecus	ascanius	katangae	F	9.84205	20.2425	32.1246	18.8807	21.4686	28.4874	15.3691	18.755	29.2837	41.1111	25.0117	30.8278	42.1118	43.9204	9.33092	17.6809	37.8312	25.5977	17.0619	18.9255	14.9013	28.7481	12.6472	14.0754	20.1915	11.3031	10.4951	16.8265	11.5583	11.0932	26.7539	15.6592	13.3792	30.6549	34.9728	30.4206	41.4145	22.7583	14.2475
2809	Tervuren_3505	Cercopithecus	ascanius	katangae	F	9.32443	22.2199	35.5805	22.3128	23.7028	27.9548	16.4646	17.093	30.6578	46.7488	27.1083	33.7004	44.3076	43.3348	11.5232	20.3939	39.3235	28.9069	17.971	19.3327	17.4375	31.891	16.7118	11.8024	23.6277	11.9512	13.0283	15.251	13.7461	10.7835	26.0051	15.6958	12.3643	32.8598	35.6495	28.8528	44.4828	21.4884	16.7451
2808	Tervuren_3513	Cercopithecus	ascanius	katangae	F	9.22726	22.0997	34.3857	22.3059	22.4742	28.0808	14.8562	17.9142	29.7212	45.7606	25.3985	32.3662	43.8963	42.7847	10.301	20.0766	41.3783	29.6198	20.1309	19.6164	14.8672	31.8112	14.9451	13.8271	21.5676	9.95587	12.2324	16.6395	13.6855	10.263	26.9022	17.5201	12.6346	32.6098	31.0089	29.0883	44.4546	22.8319	15.1815
2807	Tervuren_3572	Cercopithecus	ascanius	katangae	M	10.2694	24.9641	36.0584	25.5475	25.2526	30.076	15.8292	17.7816	31.7926	48.028	26.1343	33.0198	46.7863	45.3246	14.3834	22.9214	42.4292	30.0743	18.4157	17.9263	15.6218	35.014	17.626	13.053	23.0632	11.1563	13.8792	22.6242	13.4552	9.43448	28.1398	20.2007	11.6882	34.7486	31.2985	33.109	43.3148	23.3705	15.2129
2806	Tervuren_5723	Cercopithecus	ascanius	katangae	M	10.1855	26.3406	38.1153	26.2269	25.0483	31.375	15.0795	20.1746	30.1009	46.2785	25.4799	33.4167	44.8759	43.812	11.3758	23.978	42.9622	31.0704	21.427	21.2153	14.0736	35.1022	14.7722	16.166	26.0922	12.1747	13.8604	21.6077	12.7375	10.0006	28.4342	17.4697	14.9255	29.7008	35.4784	28.4766	46.4904	23.6817	13.8921
2805	Tervuren_5725	Cercopithecus	ascanius	katangae	M	10.8262	25.211	37.4998	24.622	25.3886	31.6726	15.6657	19.7814	32.7519	49.7544	26.2726	32.9436	44.7773	43.806	11.4796	22.2177	44.5495	31.5963	20.9457	17.8082	16.4696	35.6898	16.9339	15.1195	23.5927	11.1505	13.1856	20.7066	14.5547	11.8944	29.2051	21.4656	13.6617	35.516	33.498	29.852	45.7708	23.8312	15.1547
2804	Tervuren_5735	Cercopithecus	ascanius	katangae	F	9.5926	19.7848	33.9674	22.8712	23.0987	28.5818	15.8272	17.0565	27.9824	44.603	25.3428	31.3212	42.9556	42.1334	12.4723	19.8873	38.4475	26.1297	16.0932	22.5551	14.3903	29.9428	15.1189	13.7153	20.3988	11.0252	12.1069	18.5113	11.952	10.878	26.5677	17.9984	12.1351	29.6079	32.4992	27.7713	43.89	24.8609	14.1646
2803	Tervuren_5737	Cercopithecus	ascanius	katangae	M	10.6323	22.5158	36.3239	22.3378	24.1577	30.7679	14.4826	16.7579	31.7423	44.5491	26.5036	32.5192	45.8492	43.3252	12.5293	22.7897	43.729	30.6359	16.3904	18.7594	16.8986	34.4938	17.2935	15.4122	21.2049	10.4702	12.5914	22.4629	13.3819	11.3155	28.5708	20.5613	11.6868	30.5313	36.4996	28.4296	45.2135	23.5034	12.9798
2802	Tervuren_5742	Cercopithecus	ascanius	katangae	M	10.3151	22.269	37.3046	24.5399	26.3777	32.0183	17.9967	18.2644	30.5741	45.6021	29.3688	35.974	44.9788	46.2384	11.7642	23.0449	42.8269	29.8875	20.0954	19.6191	17.4303	34.8025	15.7639	14.9912	23.5481	14.3575	12.7381	19.785	14.4475	12.1782	28.7515	19.7292	11.6725	32.1071	37.7597	30.6155	45.248	24.547	13.8762
2818	Tervuren_5755	Cercopithecus	ascanius	katangae	F	9.05767	19.297	32.49	19.7128	21.6618	28.4168	15.7219	16.8751	27.3592	40.9182	23.912	31.8781	41.7983	41.2588	10.0407	16.3821	39.8877	27.4613	16.9429	19.1715	14.2299	29.0955	13.0829	14.3456	18.3039	11.7897	10.4273	15.3789	12.4145	10.4096	25.7994	17.1921	12.0453	31.231	34.1273	29.6774	42.7668	23.7283	14.8656
2817	Tervuren_5757	Cercopithecus	ascanius	katangae	F	8.18776	19.5939	31.2992	19.9665	22.1864	27.2054	16.5563	16.1903	27.4585	39.2995	23.681	31.5536	41.4684	41.2416	9.28695	24.7754	39.7405	26.5437	17.3225	19.362	15.6148	29.8437	13.8555	12.8564	19.639	12.9838	10.5604	17.1743	11.2926	14.945	25.5358	16.7291	11.8408	27.0647	35.3314	24.2948	42.0723	22.643	15.8727
2816	Tervuren_5762	Cercopithecus	ascanius	katangae	M	9.87861	23.3743	38.1246	25.2391	25.3716	29.6592	17.42	18.8844	30.2031	46.9645	26.4346	35.6395	44.9307	42.496	12.9259	25.4288	42.1532	30.0277	20.239	18.4654	14.584	32.866	15.1913	14.0404	23.2646	12.7552	14.2837	19.8394	14.3479	11.3628	27.3625	20.4167	13.377	31.1958	35.824	27.8501	44.7048	22.6644	12.7472
2815	Tervuren_5768	Cercopithecus	ascanius	katangae	M	8.19776	22.4422	35.2617	26.2027	25.2416	30.1109	17.7278	18.087	30.5641	46.1754	25.9341	33.6411	45.7486	46.2036	12.4903	24.7158	NA	29.5487	20.0267	23.7838	14.6373	34.1911	17.292	14.456	23.2623	11.9037	13.2186	19.4147	NA	12.0838	NA	17.8054	12.9882	32.3157	35.28	31.5062	48.6802	25.1361	NA
2814	Tervuren_5774	Cercopithecus	ascanius	katangae	F	9.00488	21.8091	31.6996	21.5063	22.5183	26.9612	15.8892	16.8014	28.5005	48.1921	24.9185	32.5643	46.4609	43.8671	12.2468	21.0106	39.0896	26.9089	15.0805	20.2552	14.8686	31.7701	14.8206	14.2547	16.4683	12.452	13.2657	19.1009	11.8197	10.9571	26.9869	20.9841	13.1439	29.2217	30.9443	28.165	43.2478	23.3247	15.48
2813	Tervuren_5775	Cercopithecus	ascanius	katangae	M	9.18233	23.6761	35.7343	26.0142	24.8564	28.9515	17.8799	19.9931	30.6065	48.1645	25.5663	32.9713	46.3988	43.8569	14.7853	22.6872	39.6805	28.4099	17.7481	17.6717	12.7379	35.2145	16.1357	15.3432	23.2968	11.7209	12.7885	19.91	13.1613	10.1407	29.4942	19.375	14.1769	32.5735	34.2918	28.8111	42.1959	23.603	13.8914
2812	Tervuren_5781	Cercopithecus	ascanius	katangae	F	9.52677	21.1061	32.3471	21.364	21.4628	27.3985	15.3492	17.6511	29.686	41.5234	24.6975	30.6261	41.8484	40.799	9.5134	15.1206	39.063	26.6868	18.1256	18.4302	14.2084	30.4994	15.73	13.1074	19.4951	11.6626	11.9816	15.4138	12.3203	9.32843	25.3256	14.5534	11.7187	29.881	34.3797	27.607	41.1794	24.7472	15.2349
2811	Tervuren_7214	Cercopithecus	ascanius	katangae	M	10.0631	25.9007	39.7661	29.6422	28.4884	31.249	16.9131	20.4285	30.9603	46.6437	25.5761	35.3414	44.8187	46.6802	12.3533	26.9286	43.955	30.1668	17.8625	22.0182	14.0419	36.4434	15.3374	14.9849	23.3824	11.6633	13.7113	20.9174	13.0713	12.0793	28.974	19.2664	12.502	33.8696	33.6712	31.2045	47.3241	25.4628	15.3318
2810	Tervuren_7215	Cercopithecus	ascanius	katangae	F	8.98985	22.0262	32.7834	22.8697	23.3467	28.7047	17.5073	16.7085	29.9111	40.06	24.8849	31.6663	41.3966	43.5873	11.3051	19.1747	39.05	26.1583	17.8269	17.713	15.3333	31.1318	16.7653	12.253	19.9687	11.7337	11.6077	18.3604	12.3803	10.9073	26.6599	16.1967	11.8896	33.2619	35.5464	NA	40.5651	23.4005	NA
3281	BMNHL_66.3624	Cercopithecus	ascanius	schmidti	M	8.90979	21.5916	34.865	22.9005	25.281	30.5943	15.761	20.2612	33.2133	48.4777	27.1422	33.8867	47.438	46.0961	10.4761	23.3084	45.8153	31.6251	21.6859	20.8468	15.9651	34.5152	17.4946	14.5137	22.364	13.0532	13.7649	20.5778	14.3813	11.9489	29.7558	18.7091	14.4967	34.4391	28.7175	36.5495	46.4084	24.8795	12.5401
2821	Tervuren_1210	Cercopithecus	ascanius	schmidti	?	9.51157	22.0064	35.7036	21.4133	25.0854	31.4897	14.7411	17.8253	30.8171	44.4934	25.7203	31.6925	42.3817	47.651	12.8272	23.3776	41.7172	28.061	19.7966	18.9327	15.3145	31.5709	15.2059	14.7835	23.908	12.0658	12.9464	20.9841	14.5024	10.4841	29.9382	18.5182	11.9941	30.5768	32.7159	29.7193	42.468	24.2424	16.1994
2824	Tervuren_1561	Cercopithecus	ascanius	schmidti	F	9.02697	22.2293	33.0732	20.3995	22.8486	27.812	12.943	17.1792	29.522	42.7951	24.3442	31.4592	43.6475	41.1898	9.04272	20.8789	38.474	26.7278	18.3389	21.4164	14.6763	29.192	13.8492	12.288	20.7646	11.536	11.1534	17.0083	10.8759	11.5156	26.8079	13.6349	11.3964	25.8141	28.3782	30.3973	44.6121	22.491	11.5678
2820	Tervuren_1562	Cercopithecus	ascanius	schmidti	M	9.40394	21.6332	38.8449	23.3892	24.7408	31.572	15.2548	18.2276	31.496	47.0851	25.3137	35.7307	43.8981	44.9179	13.4471	21.9648	43.9607	29.9205	20.5644	19.765	15.0129	34.0096	17.4259	14.2315	25.3522	11.1346	12.1403	18.4789	13.5628	11.2754	29.5358	16.9357	13.6911	32.6561	35.5367	32.4229	44.2648	24.2238	13.4032
2825	Tervuren_1563	Cercopithecus	ascanius	schmidti	M	8.5996	22.7336	37.1538	22.8843	26.4289	33.1292	15.7015	16.8427	30.6085	48.4861	26.6184	35.7235	47.2866	45.2837	12.032	24.9652	44.0296	29.5073	17.3597	22.5543	17.4866	34.1289	15.824	14.2701	22.4178	13.6689	13.0395	19.9257	13.5296	12.2156	27.986	19.7186	10.5365	29.593	30.8088	28.8794	47.1828	24.0302	14.1398
2819	Tervuren_1849	Cercopithecus	ascanius	schmidti	M	9.9875	22.9062	39.2504	24.3089	27.2975	32.3997	19.5338	20.9584	33.311	47.0235	28.1314	35.1046	46.4933	47.1234	9.84703	25.13	45.2379	32.3474	23.7128	18.6191	15.3684	32.7848	15.887	12.8856	24.0351	13.962	13.3629	19.0334	14.8976	12.3672	28.9007	18.1027	13.8887	32.9413	33.4285	32.4625	45.6373	22.8508	15.2864
2822	Tervuren_2887	Cercopithecus	ascanius	schmidti	F	9.3464	18.067	29.9875	18.5918	21.0026	26.6752	13.9249	17.6256	28.5506	40.6937	25.4673	29.4261	39.7498	40.5562	9.25611	20.445	38.324	26.2528	17.9542	20.197	14.7317	28.8626	13.8576	12.7535	20.4405	9.89973	10.6248	17.9504	12.315	11.0158	25.5035	14.924	13.6584	27.8813	36.0459	29.1872	42.5948	22.3618	12.7675
2830	Tervuren_3306	Cercopithecus	ascanius	schmidti	F	9.44868	19.2103	32.6566	21.1829	21.9185	28.4717	17.1624	16.6392	28.9828	42.5403	24.0417	29.9753	42.6384	43.955	10.5911	21.3971	42.1376	28.6182	20.9662	18.5571	14.8569	30.8221	16.1358	14.132	24.4101	10.5768	11.4645	18.2006	13.9531	12.3681	27.4783	13.8194	12.3488	27.6685	34.2072	29.1587	43.2961	22.0396	12.8538
2829	Tervuren_3403	Cercopithecus	ascanius	schmidti	M	8.7628	21.6673	38.9372	25.236	26.0566	31.3473	17.3876	21.2006	31.6918	46.8395	26.7635	35.8932	45.2329	45.2676	12.0201	23.3898	42.4734	29.9292	19.2562	22.3907	15.1672	33.6898	14.881	14.1097	22.9747	11.4442	12.4225	17.534	14.2897	10.4229	30.0407	17.9723	14.6152	28.4815	36.3725	28.9803	47.1401	23.0136	14.3134
2831	Tervuren_3413	Cercopithecus	ascanius	schmidti	M	8.67352	23.6034	34.2989	21.5078	23.3315	28.6451	15.6414	18.111	30.1587	45.0843	27.3673	32.1843	43.3885	43.3677	10.3923	24.7954	43.1552	30.559	18.9764	20.1144	16.1099	32.4734	14.5917	13.9809	21.0611	12.706	12.388	21.1175	13.7197	9.87589	26.0336	22.1759	12.2549	28.2716	34.9357	29.4406	46.3976	22.7278	12.655
2832	Tervuren_4269	Cercopithecus	ascanius	schmidti	M	9.13577	22.1525	36.0108	23.6892	25.5142	30.4163	18.2579	20.4903	33.0995	45.5122	27.6158	35.6092	41.8957	41.9787	10.4409	22.9419	43.7406	31.07	20.4372	21.6247	15.39	33.4627	16.5097	13.0837	22.8071	14.0704	11.5289	20.2999	13.1473	11.3506	28.8555	17.2419	13.0992	30.1931	30.94	29.5473	46.8898	23.2973	15.618
2828	Tervuren_5968	Cercopithecus	ascanius	schmidti	F	8.83497	19.2575	33.9478	19.5314	22.2743	28.4716	13.4813	17.8916	29.6817	42.556	25.1919	31.6862	41.913	43.459	10.7978	18.4971	39.8376	26.8771	18.3238	18.6556	15.3484	31.7708	15.1847	14.0057	23.1972	9.21554	11.0578	17.3469	11.7044	10.5867	27.41	15.3052	13.3922	30.8024	35.4783	29.5871	42.0358	23.6383	14.5729
2827	Tervuren_5970	Cercopithecus	ascanius	schmidti	F	9.75891	18.0525	34.4773	20.717	20.5883	28.9413	16.018	19.3654	29.2201	39.0641	25.3714	32.7805	39.8697	39.5029	11.8934	18.4798	40.0231	27.2947	18.7896	18.5967	11.3223	30.1645	14.7462	14.976	21.0726	11.0033	12.7084	16.1548	12.8363	11.8005	26.7188	18.2354	15.6148	28.7212	33.5208	28.5988	42.2519	20.5263	11.349
2826	Tervuren_8313	Cercopithecus	ascanius	schmidti	F	8.80728	19.4504	32.3731	20.509	21.6647	28.4053	14.6427	16.1487	27.0434	39.5207	23.2672	31.5996	43.3627	46.0905	9.65476	18.5919	39.5617	27.3192	17.7226	18.592	12.839	30.2983	14.9481	14.1695	20.5278	11.7537	8.73132	13.8753	12.0752	11.8417	25.8226	14.5609	12.4488	32.9301	30.9559	32.5632	42.1017	23.9555	13.1707
2857	Tervuren_8445	Cercopithecus	ascanius	schmidti	F	8.77821	17.4088	30.949	18.2709	20.4438	25.7966	15.0299	16.8508	27.771	41.9096	25.0146	30.078	41.9785	42.9977	9.27626	19.6246	39.5072	26.5389	19.3021	19.0371	15.3615	29.061	14.1532	11.6771	22.37	11.4524	11.45	15.2312	12.9091	12.3998	25.7527	15.316	12.0819	28.5492	33.2899	28.0305	42.4127	22.954	13.8782
2823	Tervuren_988-M- c	Cercopithecus	ascanius	schmidti	M	9.27985	21.914	35.6359	21.006	23.4317	30.7808	13.1265	16.9226	28.2264	47.6518	25.4667	32.5473	45.0599	41.2953	10.0836	18.9207	41.4252	30.8015	19.8348	18.4745	14.6722	31.5829	13.9986	15.1539	24.1507	11.0365	11.0353	18.5955	12.882	9.72648	25.8532	16.4902	12.0572	28.0298	27.0538	26.7094	45.2508	21.8017	13.5688
27	USNM_452510	Cercopithecus	ascanius	schmidti	M	8.92905	24.4646	40.2908	28.403	29.7368	33.4221	18.4513	20.4417	32.0836	48.7403	25.8923	32.9246	45.2665	46.5793	9.19312	26.9869	46.5728	33.7199	21.6228	21.7416	13.784	32.3599	16.4815	12.1734	24.6943	13.0917	14.0257	21.812	14.8459	10.9118	28.3821	19.5093	11.7443	30.3181	31.8411	30.9631	48.5142	23.1783	13.7976
25	USNM_452512	Cercopithecus	ascanius	schmidti	F	8.05209	16.2931	31.6073	18.5638	21.742	27.21	15.8792	16.1626	27.6813	41.7169	21.9988	29.2659	42.9015	41.7958	8.70056	15.7435	39.2481	26.756	17.1865	19.579	12.4184	27.1951	14.0154	11.7988	17.6826	9.87119	11.3219	15.1434	10.7692	9.95817	23.7277	15.98	10.7321	27.8589	30.7751	29.0469	44.2744	22.0808	13.4281
26	USNM_452516	Cercopithecus	ascanius	schmidti	M	8.05619	19.7449	35.3704	25.5225	25.5267	31.8194	21.0993	19.6742	29.8667	42.5365	25.5896	29.7987	42.7186	41.6703	13.2421	21.7194	39.3559	28.1775	18.1685	22.943	12.9852	30.6896	15.8759	11.5774	22.8777	13.3272	15.2119	20.8502	13.2437	10.5637	29.7337	17.5304	12.4796	29.4705	28.189	31.9311	46.2518	23.4035	14.2835
28	USNM_452517	Cercopithecus	ascanius	schmidti	M	8.73869	22.3946	39.4953	26.9642	27.2666	32.5599	20.6025	19.4178	32.4465	46.2843	25.5037	35.7066	44.3582	43.1765	7.87388	27.347	51.9528	35.2609	24.6796	23.005	16.0129	35.6918	17.0825	14.7883	26.4197	15.8983	14.8042	21.5794	17.5964	10.7988	31.6713	18.8771	7.31313	29.6655	33.7836	30.4889	51.8617	24.3673	12.6722
3285	BMNHL_11.10.19.3	Cercopithecus	ascanius	whitesidei	M	9.21456	25.1183	35.9456	25.4053	26.6916	32.2307	15.2703	19.693	32.2494	49.0796	26.2487	31.4895	49.016	46.5074	11.0662	24.9229	43.9223	32.0846	22.8824	17.5143	13.9385	32.0572	15.7124	14.472	26.3091	13.243	13.8898	24.1173	14.0516	11.2895	29.4174	17.2016	13.8977	34.9535	32.2575	32.1331	45.6523	22.4907	14.6015
3286	BMNHL_27.3.1.10	Cercopithecus	ascanius	whitesidei	M	9.43729	25.7463	35.3108	23.364	26.4648	29.8559	14.5463	16.1119	31.0519	44.2892	25.8781	31.9372	43.5874	43.7328	10.9932	23.7229	42.5183	29.0703	17.6804	20.0567	15.8523	31.8794	16.8078	12.1254	20.6921	12.8491	13.3999	20.2764	14.2339	10.8943	29.2586	19.063	10.1553	29.1875	29.5318	30.1036	44.009	22.5737	14.3708
2835	Tervuren_2556	Cercopithecus	ascanius	whitesidei	M	9.02633	22.9878	34.9444	24.25	24.8221	29.9581	14.8029	19.8626	30.0016	46.8141	26.3964	32.4751	44.4902	42.8453	8.94262	23.97	43.3645	31.9379	23.0384	20.7323	13.2636	31.2589	14.5969	13.4485	26.7503	12.8947	11.9579	18.9692	14.5739	12.5529	30.1121	15.7966	13.3042	29.6145	36.0704	27.5397	47.8877	26.7402	15.2774
2834	Tervuren_2583	Cercopithecus	ascanius	whitesidei	F	8.85736	21.859	32.0569	20.4455	21.485	24.6929	11.7507	15.6624	27.3439	44.4018	24.3576	28.9632	40.4844	42.1756	10.3207	18.7213	38.6946	26.2697	19.0275	18.3621	14.7794	28.4632	13.9232	12.133	20.3189	9.95168	11.4432	14.5247	13.0376	9.63052	25.909	15.0368	12.5131	28.4027	30.7305	30.4378	39.9161	23.1379	11.7027
2833	Tervuren_2736	Cercopithecus	ascanius	whitesidei	?	9.50904	21.1247	32.832	21.4495	23.1922	28.6827	16.5801	19.6985	30.2496	39.2143	27.6209	34.0148	45.2983	43.6176	10.3547	21.695	40.636	28.6454	16.9692	20.2012	13.4815	30.7199	13.5501	13.896	20.7955	13.4866	13.4594	18.8604	12.512	11.1053	27.9789	19.0948	15.5281	31.3198	30.8823	32.6959	44.6263	23.6499	14.1113
2842	Tervuren_2758-M- a	Cercopithecus	ascanius	whitesidei	F	8.8219	18.4799	30.4484	19.7404	20.88	26.2453	14.8025	18.4724	27.5353	41.536	24.728	30.409	41.0481	40.422	9.56366	19.9828	38.5077	26.7179	16.9993	19.0578	13.9101	29.5711	12.9635	12.7154	19.4646	12.1334	11.8917	17.2319	13.019	11.7342	26.5388	16.3219	13.2487	29.0246	36.352	25.7117	42.0061	20.2341	14.7787
2836	Tervuren_5461	Cercopithecus	ascanius	whitesidei	M	8.90261	22.8652	35.5184	24.7169	25.1658	30.0454	16.677	19.4464	28.4048	42.3901	25.0581	31.8545	46.0232	43.892	10.6179	24.8524	44.2881	32.3611	18.1836	18.7489	12.2216	31.4127	13.7778	15.2181	22.5051	10.067	11.6227	20.8333	14.4601	11.2651	27.6768	21.072	15.0291	33.0523	38.7956	31.0733	47.7873	23.3334	15.0385
2841	Tervuren_5463	Cercopithecus	ascanius	whitesidei	F	8.79149	20.9754	33.1189	19.041	22.0166	28.6944	13.9577	16.5396	28.4721	41.4728	23.5332	29.3698	41.4838	41.1238	8.24745	18.8053	40.222	27.238	16.8077	18.5531	14.8834	28.206	13.6241	14.4563	18.9111	10.4745	10.3459	17.4602	11.6329	12.0821	25.5197	17.3182	11.5628	30.9103	34.2341	27.9811	42.8182	23.6592	14.2082
2840	Tervuren_5604	Cercopithecus	ascanius	whitesidei	M	9.94136	21.5518	34.1817	23.4201	23.8102	30.6281	16.086	19.8434	29.9054	41.6145	25.2672	29.8759	41.2178	44.7929	10.5114	21.2379	42.7272	28.297	20.1543	20.4162	13.329	30.9828	13.3944	15.6607	23.611	12.4166	11.4657	21.4562	13.7617	11.2025	27.6145	16.392	12.7389	30.1042	36.6539	28.7906	43.6446	25.8019	15.3362
2839	Tervuren_5625	Cercopithecus	ascanius	whitesidei	M	9.70909	24.1089	37.2704	23.4961	26.0661	31.4596	14.047	18.1706	28.9739	46.4897	26.9028	31.9576	44.6854	42.254	10.69	22.9527	41.2588	29.3815	19.2483	17.7607	16.0557	30.3921	13.2744	13.3026	25.8949	10.795	12.2874	21.1263	13.5321	10.429	25.6393	16.8953	13.4666	30.139	31.4356	29.1103	44.668	22.5744	14.3688
2838	Tervuren_5628	Cercopithecus	ascanius	whitesidei	M	9.92749	25.0241	38.0137	26.406	28.0176	30.9605	13.2476	18.5404	29.2013	45.4372	27.3694	31.4734	44.5376	45.4124	13.2093	24.6858	40.647	29.4303	18.9215	20.4411	14.2477	32.6254	14.3146	13.81	23.5054	10.0537	12.8914	20.2178	13.215	11.6028	29.7364	17.5695	14.2823	31.8917	35.27	32.6814	45.7481	24.5141	13.9256
2837	Tervuren_5629	Cercopithecus	ascanius	whitesidei	F	9.38432	21.0614	34.816	20.3113	22.9678	29.3053	13.5103	15.7504	26.8599	41.0969	25.2773	31.0279	38.8365	39.7205	11.4662	19.6233	39.0984	27.2304	17.1287	20.4112	15.2335	29.3583	13.705	13.6451	21.7305	10.1927	11.461	17.333	13.2337	10.6168	25.2497	15.6925	12.6242	27.8476	29.3808	28.148	44.0851	23.5555	13.2855
2855	Tervuren_5670	Cercopithecus	ascanius	whitesidei	F	9.76233	20.1641	32.1506	19.5922	20.3466	28.0197	13.6145	16.0055	27.6943	43.9473	25.4778	31.0157	42.8462	39.5602	9.81046	17.7333	40.3595	27.8179	18.5394	20.6452	14.3666	27.4847	14.1525	14.361	21.506	11.3345	10.7927	16.7583	12.953	11.1245	26.1387	14.4429	11.586	30.952	27.186	29.8961	44.2974	22.9654	14.2332
2854	Tervuren_5672	Cercopithecus	ascanius	whitesidei	F	8.81089	20.396	31.0181	18.8529	22.4059	28.6103	13.8732	16.5001	29.6457	43.3874	25.4225	31.1013	42.3104	43.245	8.14205	18.3694	41.6868	28.5181	19.8819	20.2976	16.5036	30.7583	15.363	12.0189	19.7236	13.306	12.6273	18.4992	11.7024	10.9689	26.0213	15.8641	11.3618	28.4637	28.0921	29.9298	43.0078	23.5938	11.877
1172	MCZ_24783	Cercopithecus	campbelli		F	7.88551	20.735	34.6631	22.1601	23.484	31.2826	14.6259	17.8366	27.6367	41.5913	25.0993	30.708	38.8075	42.5661	8.90185	15.3011	38.9673	26.1262	20.8478	18.6535	13.8243	29.3119	13.9712	13.6042	20.9433	10.9733	11.0827	13.7557	11.2819	11.7117	25.4979	13.7481	12.9594	29.571	31.7794	29.9166	40.3657	22.6883	11.7666
1980	Munich_1908/3177	Cercopithecus	campbelli		M	9.18226	27.7324	40.8007	28.6758	28.9263	30.9864	19.6129	19.252	31.7769	41.8226	27.6629	33.2023	41.2459	44.185	9.80546	24.6896	43.3857	30.7963	23.4119	21.7078	15.8516	32.9754	16.0226	12.9334	24.8225	13.028	14.7993	17.8711	14.0595	11.9342	27.3741	15.1647	12.3474	27.0727	32.9829	30.2845	46.137	23.6977	13.183
1979	Munich_1908/3181	Cercopithecus	campbelli		M	9.92225	28.9586	43.205	29.4953	31.3197	35.3731	15.7143	19.6907	31.7298	44.5921	27.9065	35.6673	44.2461	46.3924	8.86609	25.9316	47.5001	32.8816	25.1698	20.81	15.8321	35.5392	14.7909	16.5626	25.7545	13.2713	13.0986	20.0598	14.242	11.0445	28.791	17.2141	12.0423	28.0125	35.9129	27.455	49.2813	26.9999	13.235
1978	Munich_1908/3182	Cercopithecus	campbelli		M	8.46614	26.8333	42.7146	29.9097	30.6922	33.7496	18.6976	20.0088	31.7221	45.5583	27.0598	34.9845	46.8307	46.2215	11.6608	26.8131	42.4952	30.2433	22.8897	20.9204	14.2627	32.7376	16.0278	12.4633	27.0731	13.7468	14.7945	17.8629	14.383	11.3497	29.1827	14.6212	13.5823	28.5699	33.845	26.4906	46.4386	23.5372	13.8371
1981	Munich_1960/462	Cercopithecus	campbelli		M	9.22473	24.3014	38.9321	26.7395	27.7463	32.4028	16.4822	19.3054	32.8859	46.1751	25.3103	32.4695	47.4948	45.7218	11.9697	25.9982	44.8531	31.3506	19.5741	21.0271	13.2998	32.7023	17.3795	13.1707	22.0356	12.6262	15.5255	21.0471	14.0661	10.0496	28.1539	20.3033	13.9881	30.0893	29.6199	30.7169	47.0442	23.4195	14.2108
1976	Munich_AP/73	Cercopithecus	campbelli		F	8.33592	21.6747	36.8329	22.5838	23.6251	28.052	15.4163	18.1247	29.3716	39.658	24.8777	34.3597	41.8118	43.7767	13.2018	22.234	38.2792	25.8419	17.5323	19.1464	14.5786	32.2238	15.702	12.4059	22.2994	11.6514	12.375	15.6487	12.9508	11.6758	25.9977	14.9981	14.1016	26.9505	39.0269	25.3143	40.8508	22.337	12.0432
1975	Munich_AP/74	Cercopithecus	campbelli		F	8.2752	17.3837	33.8518	19.174	21.7634	28.7777	14.4397	14.6116	26.6924	40.2752	24.3173	32.4381	44.3059	41.9854	11.1798	16.6839	36.2013	24.8034	17.6041	21.3732	13.732	28.4837	15.2966	13.5159	20.3533	11.315	10.1998	13.0997	12.0434	11.1153	25.0577	12.5742	11.0958	30.2305	36.2781	31.5415	42.6549	21.582	12.093
2617	Tervuren_28834	Cercopithecus	campbelli		M	9.29293	24.641	39.4769	25.1462	26.5053	32.9819	18.748	17.1352	29.9222	42.6034	27.3554	33.768	43.9357	43.3547	12.0163	22.9485	42.4335	29.6173	18.8158	21.3172	16.9088	31.8559	15.6011	14.7143	23.3815	13.8973	11.9553	18.9393	15.1375	10.7145	28.2308	18.9041	10.9819	28.4185	30.961	28.1871	45.1935	26.0273	13.5502
2616	Tervuren_31501	Cercopithecus	campbelli		M	8.43471	23.8632	41.0044	27.5173	29.6531	32.0751	21.6326	16.3367	32.3701	40.2322	27.1933	34.5394	39.387	43.6659	14.0623	28.0504	42.6479	29.5432	22.891	21.5628	17.6458	32.9686	19.095	13.1276	28.7996	14.9719	15.2944	21.3477	14.7983	9.33286	28.1041	13.8413	8.61732	26.948	37.8917	29.2933	44.6379	25.3466	12.1523
2615	Tervuren_31502	Cercopithecus	campbelli		F	8.22118	21.1947	33.2621	19.2953	22.8458	28.0619	15.5994	14.7693	26.2539	41.2353	22.7638	30.879	35.3542	41.4498	9.78876	17.6826	37.4892	26.8679	20.6458	20.5032	15.3967	28.1625	12.8781	13.1651	19.6196	11.4396	9.94772	13.9992	11.2144	10.8538	24.782	14.6567	11.7015	23.5081	33.112	21.4298	40.8419	23.3886	15.1692
2614	Tervuren_34952	Cercopithecus	campbelli		F	8.56335	18.193	31.5526	19.245	20.8012	26.7534	14.3252	16.8788	26.9366	39.7307	23.677	29.6184	37.8341	41.576	10.3646	18.5988	35.9126	24.0333	16.6107	18.0966	14.8636	27.0681	12.2459	12.0067	20.9184	10.7785	10.4736	16.2207	11.1438	10.9213	25.1928	14.4352	11.205	27.6816	36.5544	24.7916	38.395	22.3406	14.0368
2613	Tervuren_34953	Cercopithecus	campbelli		M	8.49189	24.2118	38.6208	25.9267	26.843	30.968	17.9514	21.3602	31.5299	47.6916	27.5453	34.6289	42.073	43.5021	10.0841	25.0084	42.4424	29.1996	21.3705	20.5889	16.3535	34.1126	13.8968	13.1498	24.5769	13.6027	14.2041	19.1962	13.1856	11.1954	27.6081	15.4173	13.135	26.8905	32.6518	24.2508	43.8473	22.8884	12.8671
2612	Tervuren_35661	Cercopithecus	campbelli		F	8.18774	26.4366	35.0246	23.1269	24.1066	30.0042	18.2389	18.2269	26.97	43.0312	28.0298	34.9531	44.3041	42.1162	10.8232	19.673	38.5169	24.7729	17.3452	20.746	15.1033	31.3539	11.2571	14.9369	21.4421	16.4719	11.5789	16.8548	11.9029	11.2553	25.3822	15.0041	14.0971	26.9431	33.4732	24.8018	42.428	24.2263	13.8578
2611	Tervuren_35662	Cercopithecus	campbelli		F	9.276	22.5168	35.2367	21.4583	22.4616	29.5113	14.8918	16.0431	26.5787	42.3912	25.041	30.6337	39.112	43.6491	9.84182	18.8492	38.5659	25.5256	19.5132	19.0408	16.0715	30.2339	12.7026	14.8915	21.6694	11.7183	10.2903	15.4737	12.3671	10.9711	25.2838	14.5884	11.9839	26.836	33.3586	28.0035	40.5019	22.6573	12.077
2610	Tervuren_35889	Cercopithecus	campbelli		M	9.36209	26.3907	40.2432	28.1773	28.7882	32.6373	21.0373	17.5618	31.293	45.4941	25.2722	33.5587	43.2912	45.5152	11.3679	24.5874	42.611	30.579	24.1226	22.2004	17.3317	34.7953	16.2971	15.2271	26.9204	14.429	13.9127	19.8571	14.0775	11.0982	28.8846	14.9845	10.4363	28.0931	36.3847	28.0863	45.7365	27.4222	13.1093
2609	Tervuren_35900	Cercopithecus	campbelli		F	8.15853	21.8575	34.6897	22.7492	24.4523	28.5006	15.1924	18.5468	29.4402	42.6745	25.9317	31.8551	38.2239	40.6156	10.5407	21.3548	41.6595	29.3944	22.9056	20.0247	12.584	27.9089	14.2434	13.0301	18.6102	10.3415	11.6438	16.4896	13.2328	12.2722	26.3827	18.3961	13.6734	27.9124	33.3467	27.5745	43.6166	21.961	12.7976
2608	Tervuren_36279	Cercopithecus	campbelli		M	9.506	27.2647	42.6839	30.7976	31.4651	34.6804	18.0602	19.6503	32.7513	49.2329	26.8898	36.1819	44.7471	49.2455	13.1243	29.861	43.4903	31.4225	22.5437	22.6147	14.1599	34.8785	16.8889	15.5322	27.0897	13.0719	14.3025	19.8531	14.156	14.2715	30.9454	18.0935	12.2644	28.8484	37.3546	29.6165	47.2996	26.9159	14.6243
2607	Tervuren_38476	Cercopithecus	campbelli		M	9.20247	21.3837	40.4139	27.8162	28.8606	32.3018	21.621	19.716	31.7945	45.2981	26.5985	34.3172	44.5773	45.7249	13.2332	26.0956	42.2171	30.1587	21.3463	23.942	16.0589	33.6233	16.2387	13.4833	28.4805	11.3514	14.2891	21.7347	13.8329	10.3948	29.4395	15.3794	11.6754	24.7553	36.7197	27.7254	48.3239	27.6956	12.2474
2606	Tervuren_38477	Cercopithecus	campbelli		F	8.66092	21.0389	33.8207	21.9766	23.0136	28.7705	13.8221	16.4454	26.543	42.0517	23.4754	29.4323	36.2858	42.9201	10.1053	18.4898	38.3761	25.8417	20.3705	19.2821	14.4462	28.8711	13.044	13.4332	20.2511	11.0225	11.1157	14.8805	12.1513	11.7615	25.7948	14.9337	11.339	27.2296	32.1063	27.9386	41.0945	21.714	11.8685
2605	Tervuren_38478	Cercopithecus	campbelli		F	8.92604	20.5736	32.5466	16.8794	19.954	25.4728	11.444	14.224	25.2692	41.7094	23.9815	30.5103	38.3237	40.4196	9.74113	18.8045	37.411	24.569	19.2692	18.0463	15.4346	27.4182	12.5279	12.9854	21.6886	9.57186	10.9621	13.3923	12.6853	10.8167	23.9231	13.0794	10.958	27.3045	32.6331	26.459	38.9059	21.4402	11.4851
2160	Zurich_12744	Cercopithecus	campbelli		M	8.87457	24.1113	37.2557	22.9156	25.077	29.8715	16.6887	19.0041	30.1257	41.1033	25.5035	32.4693	36.7108	43.6314	10.0742	24.2338	40.9943	29.3008	23.5839	20.6292	15.8954	30.9791	12.6825	14.0718	25.2369	13.4391	12.3094	17.6618	11.6971	11.319	26.7318	14.0784	12.7104	27.3334	34.8221	26.8769	42.9175	23.2286	13.829
2154	Zurich_12745	Cercopithecus	campbelli		M	9.07096	26.072	40.7568	28.8777	31.1283	34.5343	20.8299	20.0824	33.1891	42.3212	27.3989	34.7019	41.368	43.7839	12.1318	28.0071	42.755	27.5349	20.084	19.9032	15.8901	35.0598	15.9514	15.6392	23.0574	14.7151	14.3422	22.9615	13.3157	11.5189	29.6793	17.4675	12.465	28.8607	33.1648	27.3745	42.1232	21.392	13.6923
2156	Zurich_12747	Cercopithecus	campbelli		M	8.86096	25.4575	39.35	29.5305	30.8105	32.3033	19.4685	18.1681	32.1738	47.0309	27.3015	32.5638	41.2478	46.3815	11.5545	26.467	45.3688	33.1604	22.2063	18.9759	17.0557	34.4005	17.6876	14.0309	25.4354	12.0326	13.894	23.1492	13.4817	10.3161	30.0103	19.5196	11.5818	25.6798	36.5332	26.2965	45.4136	24.203	14.1832
2153	Zurich_12748	Cercopithecus	campbelli		?	8.44976	19.8962	34.3673	23.1148	24.7851	30.0596	17.8181	18.3409	29.5457	42.3748	24.655	32.6528	45.2783	43.2059	10.3946	22.5869	40.3323	28.8385	19.4065	20.0953	13.2641	29.707	15.2441	12.2669	22.6925	10.2189	11.377	19.0124	12.6807	11.7235	25.7287	14.3252	14.2829	28.7236	36.5295	27.3527	45.0424	23.6063	12.9623
2155	Zurich_12749	Cercopithecus	campbelli		M	9.32422	22.9234	37.0291	25.1644	25.3624	30.7884	16.3813	17.7476	30.3803	42.9075	23.7416	30.8117	40.7471	44.959	12.0804	23.3502	39.9275	27.5823	20.0541	21.6816	13.3067	31.9547	17.8677	13.5023	23.5691	10.2053	12.7812	19.0124	13.237	11.9854	26.9749	15.1213	11.909	28.0981	31.9166	29.0128	44.4918	24.296	13.0999
2158	Zurich_12750	Cercopithecus	campbelli		M	9.89891	26.1748	42.4531	25.6533	28.4764	32.7306	17.7273	20.6632	32.0064	43.6965	27.6474	34.3239	41.3062	45.4476	10.0494	25.5239	45.5579	33.4752	23.974	22.278	15.4825	32.9588	14.3513	13.3641	25.1903	13.3485	13.8579	18.3509	16.008	10.4078	28.3944	19.1386	14.5147	26.8155	35.6995	27.0878	49.0859	24.51	15.2815
2161	Zurich_12751	Cercopithecus	campbelli		M	8.99375	23.6956	38.3834	25.8606	27.1903	31.4272	18.5727	17.945	30.1135	43.1441	25.0254	35.3175	40.1156	45.0849	14.065	24.9679	41.6179	27.3344	20.4301	21.0527	15.4076	34.6968	15.3759	15.9063	23.5349	12.3006	10.8631	19.6416	13.7303	11.3638	28.3905	16.5343	13.7626	29.2498	32.5753	29.6088	42.9321	23.5609	13.5141
2159	Zurich_12752	Cercopithecus	campbelli		M	8.93347	26.341	40.2606	29.1019	29.1952	33.7079	17.9259	18.3125	30.5827	43.9169	26.3675	33.7675	45.5045	45.9125	9.58408	24.4171	46.6521	31.6213	22.1928	21.0254	15.6615	34.1274	15.453	16.6836	25.9812	9.65754	14.3435	20.8092	15.2804	10.556	30.1131	18.2049	12.7902	28.9221	33.3495	28.5296	47.6964	25.5515	12.7216
2157	Zurich_12753	Cercopithecus	campbelli		M	7.76153	18.5217	33.2153	20.3865	24.0168	27.1669	14.3829	18.0276	29.1829	43.4309	24.9498	30.19	42.2224	43.5781	11.7709	23.0705	38.8627	25.7203	18.3568	19.5055	14.0273	28.5098	14.3765	11.2679	22.5029	10.5998	11.5668	19.772	12.3327	10.7801	25.9419	14.6721	13.5024	31.2945	28.5577	33.0189	41.3048	21.6435	13.2247
2162	Zurich_12754	Cercopithecus	campbelli		M	9.98819	26.4926	44.7456	27.6798	28.7839	33.8103	20.0718	19.1572	33.1215	45.041	27.8144	37.2844	44.3714	46.2507	12.5378	26.4864	45.5888	32.6945	23.1454	22.7165	16.9563	36.8554	17.3423	15.6779	26.6125	15.467	14.7592	18.0473	16.1349	10.9476	30.7941	18.8832	12.4249	28.6181	35.5692	29.4004	48.3562	24.5567	11.2671
2240	Zurich_12755	Cercopithecus	campbelli		M	8.54941	27.7533	41.9519	29.1034	29.7064	33.0547	17.5247	20.4936	32.4587	47.7711	28.0832	33.8286	42.4582	44.9396	13.1827	29.6826	42.7274	31.5721	22.0148	20.0744	17.6859	35.3472	15.3376	15.3526	30.0416	13.2698	14.3021	22.5898	15.2539	9.80047	31.2916	18.3414	13.0512	30.2729	32.6425	30.1026	45.0582	24.7859	13.8207
2241	Zurich_12757	Cercopithecus	campbelli		M	7.90586	27.704	40.3287	28.6289	32.1884	32.0278	18.7916	19.8793	32.2331	42.8427	28.0759	36.6089	43.0283	45.4471	13.9177	29.8558	42.5656	29.092	22.9661	24.8333	15.0706	35.9959	15.2395	15.743	24.9555	14.9639	14.9118	21.1455	14.5116	12.764	32.0026	16.478	14.9316	29.0857	39.4059	28.7451	47.0349	25.232	13.8169
2239	Zurich_12764	Cercopithecus	campbelli		M	9.35583	25.5214	40.0046	26.3302	27.0932	31.5714	18.4073	20.4316	30.0943	43.4579	26.2603	34.1609	43.5997	46.1331	13.4114	29.9367	44.6669	31.359	22.8485	22.8545	14.0555	34.5449	14.0121	14.3393	28.4483	11.7502	12.6495	21.4648	15.295	11.2721	28.3642	18.1612	14.6221	28.3949	36.6572	29.0067	48.6153	26.4861	12.8354
2144	Zurich_12767	Cercopithecus	campbelli		F	9.66362	21.5354	34.2525	23.3251	24.9547	30.4341	17.7953	16.9493	28.591	44.7264	25.1299	32.0426	44.1001	43.5843	10.2224	21.5573	41.6241	28.651	19.0675	19.8752	15.903	27.764	13.8497	11.7859	21.1886	13.4389	12.737	20.805	13.2089	11.9581	26.3614	15.9857	11.8521	30.0495	35.1573	31.1388	44.7732	23.7865	12.4119
2090	Zurich_12768	Cercopithecus	campbelli		F	10.0487	22.1802	35.2581	21.7289	24.3959	29.0104	16.4299	16.837	27.3941	40.8242	23.7489	29.2091	37.1008	43.4181	11.1226	17.1974	36.3128	23.6069	19.1399	19.0248	14.9819	29.4559	12.5293	15.444	20.587	11.6717	9.88603	15.8856	10.8583	9.50021	25.2733	13.4524	12.6826	25.1886	36.2652	26.067	38.5904	20.2962	11.9944
2237	Zurich_12769	Cercopithecus	campbelli		M	8.09046	24.6429	38.3205	25.1856	25.7894	31.5026	14.277	17.6097	28.8462	45.2221	25.0023	34.1189	39.6401	43.7125	11.9902	22.5514	42.4625	30.3993	23.9722	19.6072	13.8775	32.1917	14.3414	15.2041	24.4304	9.66516	12.1131	18.3342	13.3998	10.1352	28.2265	17.5184	14.0538	31.3441	35.0278	26.7571	43.1788	23.0789	14.8362
2151	Zurich_12770	Cercopithecus	campbelli		F	8.21674	22.1574	35.1488	22.5574	24.7383	29.1156	13.1011	17.1539	26.7514	42.8624	23.6198	30.6419	38.8478	41.7009	12.2286	20.1058	33.6294	23.2322	16.6556	17.9138	14.0201	28.8983	12.5231	12.4834	19.463	11.2214	11.5371	15.4144	11.1312	9.95557	24.5874	15.9759	14.5429	26.5483	34.0672	25.6515	37.6477	21.3659	13.6563
2146	Zurich_12771	Cercopithecus	campbelli		F	8.97088	20.2016	35.9888	19.929	23.2393	29.4937	15.7858	16.6746	28.6245	40.416	24.0104	31.91	38.3682	39.3462	10.822	16.2538	38.4888	25.4478	18.2008	21.3121	13.6937	28.89	13.888	13.7645	18.8599	13.8136	12.4255	15.3474	12.0956	11.1295	26.174	13.9282	11.5166	25.9525	34.0403	26.3115	41.9245	23.6035	12.517
2238	Zurich_12772	Cercopithecus	campbelli		M	9.12205	24.5891	38.3729	27.5579	28.7644	30.0155	21.1899	17.4106	30.8398	42.6967	25.8423	33.8771	38.8488	42.6754	14.8984	26.8399	42.485	30.4409	20.7639	20.9	17.8495	35.7505	16.3127	14.8448	24.8435	12.7783	13.2595	20.7431	15.4296	10.4445	28.6693	18.8092	10.8941	27.312	31.1094	29.4567	44.7878	22.4967	11.0665
2147	Zurich_12776	Cercopithecus	campbelli		F	8.17437	21.6583	35.7312	21.468	24.0316	29.3002	16.3278	16.4207	26.9215	41.334	24.6218	31.6585	37.4093	41.0243	12.3092	18.1348	34.8217	23.4107	16.8702	18.1053	15.491	30.0403	12.5829	14.2087	19.7026	13.7505	11.441	13.43	12.2189	11.2981	25.9828	14.3274	12.4715	28.4518	31.5667	25.2701	38.1025	21.2037	13.8654
2145	Zurich_12777	Cercopithecus	campbelli		F	9.40304	22.4412	35.5101	21.7878	24.1488	30.9629	14.2687	16.284	28.1411	45.6107	24.5622	32.0341	39.3164	40.6949	8.24951	18.1948	40.9281	28.9617	22.3951	20.2861	15.7129	30.9567	13.8019	15.2831	21.5435	11.8885	11.6015	15.7559	12.706	10.6749	24.5328	15.0594	11.8426	27.1261	27.2312	28.2614	44.5513	24.0051	12.6055
2091	Zurich_12778	Cercopithecus	campbelli		F	8.18737	21.4872	33.5361	21.8123	23.4901	29.0059	16.4293	16.5382	27.4372	42.2443	23.9269	31.8968	41.0842	43.3949	10.0536	20.506	37.2241	24.8388	18.147	18.3585	16.05	31.555	13.2021	14.1815	21.7009	12.4975	12.3253	16.0378	11.9214	11.0322	22.7443	13.6736	12.8745	27.308	34.4682	26.673	39.188	21.3279	11.9537
2150	Zurich_12780	Cercopithecus	campbelli		F	7.6613	21.8849	33.7997	22.0523	25.7061	30.2257	13.7975	16.4345	27.5343	40.9771	25.0906	31.2077	38.7021	41.8361	11.4228	19.4829	35.8745	22.1991	16.3571	21.7459	16.4215	31.1587	13.0508	13.9119	20.204	12.1418	12.3119	16.1988	11.9116	10.9393	24.532	12.5534	13.1647	24.301	34.1287	22.5722	40.2916	21.5455	13.452
2148	Zurich_12791	Cercopithecus	campbelli		F	8.36182	20.354	32.6768	20.4292	23.2018	27.8428	16.765	16.6349	28.0694	40.1827	25.0371	32.3501	39.1399	40.9582	9.94594	16.2272	37.1019	26.089	18.7754	18.9028	15.1529	29.6066	13.922	13.6414	18.8932	14.3699	10.876	13.8009	11.8818	10.301	25.3674	14.497	12.3286	26.6537	33.6796	25.184	40.4456	23.1272	13.4342
2092	Zurich_12792	Cercopithecus	campbelli		F	9.17754	22.1568	33.6778	22.084	23.9344	28.4523	12.1759	16.6519	28.0415	43.2695	24.589	29.6455	40.0553	41.6862	9.35673	18.533	38.722	26.0319	18.7807	20.3662	14.259	28.1517	13.1227	13.3287	19.4347	10.3716	11.1318	17.4515	12.3501	9.67276	25.1514	15.6436	12.0633	28.8003	31.8779	26.2699	42.2406	23.4545	15.1775
2149	Zurich_12795	Cercopithecus	campbelli		F	9.27902	22.7997	34.456	22.1122	23.7987	29.8221	16.2592	16.7306	27.945	40.7574	24.0525	32.3978	37.0965	42.5956	12.0954	19.0098	38.7165	26.8442	20.7854	20.5527	14.1529	31.8663	14.166	14.0455	21.2946	14.458	10.8921	16.6081	12.236	11.827	26.651	14.817	11.2497	26.9333	37.3466	27.2923	42.3451	24.3937	12.485
2152	Zurich_12799	Cercopithecus	campbelli		F	7.96873	20.9157	31.8849	20.0109	22.9293	27.8967	12.8619	14.4544	27.5987	43.2127	24.6242	31.5873	41.4993	42.858	12.019	19.3251	35.9365	24.7125	17.277	20.0557	16.5464	31.3172	14.7524	14.3502	21.7798	11.5754	11.2397	15.6028	12.0342	11.4426	25.4677	14.1143	9.97703	25.1922	33.6238	26.3943	41.848	22.5295	13.4885
2242	Zurich_12800	Cercopithecus	campbelli		F	8.72714	21.288	30.8557	20.592	23.048	28.6389	16.0059	16.7029	27.1153	39.9371	24.2525	29.5177	39.6998	39.9482	10.6274	17.637	34.4741	22.7441	15.7318	17.7607	15.4386	28.7681	11.931	14.0414	20.5092	13.7464	10.9682	17.2407	11.1857	10.4264	24.1295	13.3295	11.5374	26.0834	29.4355	25.1814	38.2842	22.1516	12.4745
2243	Zurich_12801	Cercopithecus	campbelli		?	9.13922	23.9788	38.0208	23.843	28.1139	32.7528	12.6259	19.2385	31.535	41.5298	25.638	30.2955	41.1788	42.7559	10.9232	23.62	39.9125	25.3068	17.7969	17.5982	14.8275	29.0214	14.665	12.3375	20.3223	10.9611	10.5539	17.2615	13.8689	13.7346	25.1529	14.3829	13.0653	28.7971	31.7656	29.0627	40.4472	20.8338	12.7718
2245	Zurich_12802	Cercopithecus	campbelli		F	8.54604	19.2493	32.9209	20.071	22.6458	26.6285	15.7414	17.9906	28.046	43.9037	24.1649	30.8937	40.8089	40.491	9.70793	18.963	38.5221	25.8477	16.7702	23.1059	14.9393	28.7435	12.7847	13.1399	17.4912	11.7477	9.99888	15.9495	12.1957	10.6453	25.3159	16.4179	12.6156	24.7364	31.196	25.7446	44.1211	25.0924	14.5438
2246	Zurich_12806	Cercopithecus	campbelli		F	7.83314	22.8699	33.1142	21.978	25.1179	27.5031	13.1213	16.6386	28.2896	41.7375	24.0858	29.6987	40.5683	41.2228	9.95332	21.1516	35.9757	24.7905	17.8991	16.8838	15.9034	31.2412	13.3425	12.8361	20.7585	11.9587	12.2068	15.8587	11.181	10.4437	24.2963	13.2252	12.237	28.1951	30.515	26.8454	38.397	21.4161	13.5503
2244	Zurich_12807	Cercopithecus	campbelli		F	8.51513	23.4135	35.482	22.114	23.677	29.6454	12.5414	16.843	27.8072	40.295	25.1912	30.2073	39.4903	40.8558	10.3333	17.6432	35.9469	24.3545	18.197	18.4319	14.6053	28.9621	13.2199	13.6081	21.1533	12.0325	11.1218	14.7275	11.7184	11.274	25.0319	13.1599	11.5301	29.2503	33.8428	25.607	38.8781	22.2866	12.7301
2087	Zurich_12944	Cercopithecus	campbelli		M	10.189	24.3029	41.5725	24.8564	27.5322	27.2449	16.45	15.6467	29.892	47.9346	24.5064	33.6916	47.9225	46.0907	11.6299	30.1135	44.4063	31.9468	22.1826	19.4301	19.0896	34.3923	16.351	12.4236	24.4161	11.491	14.9249	18.9776	14.5532	12.174	28.3863	18.12	10.886	29.9661	32.634	29.7521	44.8185	24.0854	13.0734
2089	Zurich_12949	Cercopithecus	campbelli		M	9.01687	25.8848	39.952	28.9122	29.3466	32.2048	17.6502	19.3424	30.053	44.4631	25.7566	32.2645	44.0731	44.3817	11.3091	28.0279	44.603	31.7371	20.8551	23.4834	14.4974	35.393	14.8371	15.0368	26.0841	12.8729	13.6487	22.1717	13.961	10.6334	27.399	17.7779	12.2721	26.319	31.6543	27.4528	49.2292	26.2882	12.5628
2088	Zurich_12951	Cercopithecus	campbelli		M	8.96725	22.7728	36.1354	24.0317	26.7178	31.4602	18.5103	19.7484	30.8144	47.3409	26.6945	33.6574	45.193	44.4662	10.6201	21.1439	40.4261	28.8838	20.1241	16.2592	16.2562	32.8879	14.6065	13.4941	21.5803	15.192	12.0704	20.0132	12.6482	9.79872	26.2446	18.1263	12.0201	28.9593	33.0984	24.7973	41.6054	22.1155	14.1923
2619	Tervuren_34977	Cercopithecus	campbelli	lowei	M	7.45238	25.5337	34.768	26.6852	26.2982	30.5074	16.3724	19.0106	30.0541	46.1653	26.2627	31.1777	42.2145	40.8342	11.5235	22.0201	39.9393	26.7945	17.7483	18.3038	14.6587	31.6654	14.4961	13.5859	21.8568	11.5217	12.2014	20.4335	13.2385	10.1183	27.0085	17.5665	12.331	26.4905	31.4567	24.6313	41.2488	21.2947	14.3737
2618	Tervuren_77.048-M-0058	Cercopithecus	campbelli	lowei	M	8.64854	26.4472	39.3165	25.9608	27.6516	30.3565	16.97	20.8377	31.3216	43.7121	27.2812	34.1827	40.5325	44.2208	12.078	29.0338	41.9371	30.0525	20.8481	21.3523	15.8651	33.3386	13.0697	13.6099	25.0719	12.4662	14.7624	19.7925	13.9834	12.8062	29.5429	18.2911	14.2622	25.3861	36.1966	26.4923	44.4242	26.1415	14.169
191	USNM_450064	Cercopithecus	campbelli	lowei	F	8.19238	24.2016	33.0507	22.7149	22.1327	26.7116	13.6626	15.9187	25.514	42.6577	22.7812	27.7025	40.7663	39.3144	7.21966	21.7264	39.7457	27.1925	18.1421	17.599	13.2143	27.9025	12.3137	13.1776	19.0006	11.0036	11.9599	16.463	11.9926	11.545	25.9157	18.1331	11.6108	26.5742	27.9089	24.2711	41.0858	22.7984	12.4233
192	USNM_477296	Cercopithecus	campbelli	lowei	M	9.63299	25.5707	42.9719	29.1787	30.7715	36.8468	16.3742	20.295	32.4163	52.4982	27.6437	35.0007	43.7536	46.1948	13.3603	23.1068	44.5141	30.9381	25.0164	20.0543	13.0267	32.6734	16.4772	14.6598	25.3692	13.105	14.0931	18.4071	14.9279	12.1729	29.4838	16.5389	12.9963	29.3223	34.857	29.775	44.4813	25.2335	12.5356
194	USNM_477298	Cercopithecus	campbelli	lowei	F	7.84718	20.7054	33.3772	20.0546	21.6264	29.914	12.7901	15.8939	24.6958	42.7935	23.3791	28.3151	38.6322	41.5892	9.96957	15.8	36.0299	24.9676	18.4318	17.5939	14.7237	28.3223	10.9485	14.4628	20.8347	9.22397	12.4828	15.078	10.5039	11.2719	24.7705	16.6185	13.3114	27.3389	31.6176	27.9452	38.4988	22.5486	11.1703
195	USNM_477300	Cercopithecus	campbelli	lowei	M	9.53824	22.2953	38.4167	26.1361	25.0096	32.7906	20.1103	19.1444	28.7195	47.1845	26.351	31.8095	43.822	44.0929	9.99919	20.7076	44.3084	31.5668	21.6128	22.4311	15.9278	32.8897	14.8033	15.5262	24.2117	12.3218	13.7116	18.4915	14.4992	10.9345	31.0533	18.1286	13.0962	28.5859	27.8295	30.6823	47.3307	28.5073	12.0243
197	USNM_477304	Cercopithecus	campbelli	lowei	M	8.96668	26.182	42.1817	29.0781	29.5906	36.1511	18.5146	20.0803	31.5776	45.4474	28.0381	35.1052	40.1618	43.0835	12.1568	23.3304	40.5076	28.2076	20.6534	19.0633	16.8862	32.713	15.4006	14.1835	25.9433	13.84	12.9429	20.0367	13.5256	10.64	30.168	18.7041	11.1872	29.1413	31.8704	28.6213	43.0999	26.7756	14.2731
196	USNM_481755	Cercopithecus	campbelli	lowei	M	7.87307	20.528	36.7888	22.6253	25.5968	31.5778	14.0148	16.696	26.8796	42.7616	24.225	31.44	39.048	43.4877	12.5395	18.939	37.5825	24.3015	18.0835	19.9005	15.1879	29.4222	12.7764	13.2092	17.496	10.7886	10.918	14.4843	12.5388	11.1421	26.2777	18.963	11.6758	28.4902	32.3311	29.3381	38.3927	25.0543	11.7585
198	USNM_481756	Cercopithecus	campbelli	lowei	M	8.44269	21.7022	37.3069	23.3789	21.9103	30.1843	15.2645	19.8247	26.198	44.62	25.1148	31.8265	41.2267	43.0479	8.61342	20.4275	41.5278	30.2652	21.5761	22.4325	12.4017	28.9522	11.9134	14.5627	24.0099	10.9454	10.5401	15.5174	12.3116	11.3217	28.0731	18.151	14.8366	26.2011	30.341	27.4062	46.303	27.3251	13.4038
193	USNM_481757	Cercopithecus	campbelli	lowei	M	7.62479	26.7977	40.3062	33.0862	28.5406	34.0945	17.5354	24.0408	29.9036	46.1673	26.2287	32.1317	43.6572	44.5763	11.2311	26.0137	42.6168	30.8881	19.7199	21.6007	11.5104	31.9135	14.3122	13.6772	26.7484	13.6693	14.3469	20.7514	13.4872	11.5874	28.1078	19.2306	16.2156	25.4658	35.4043	27.6239	46.4369	28.1504	13.4234
200	USNM_481759	Cercopithecus	campbelli	lowei	F	8.14343	22.4099	33.5258	20.3721	21.0857	29.1622	12.4755	16.854	25.2647	39.3588	24.6474	29.689	41.187	41.217	9.41062	17.3233	38.1807	24.1103	18.1025	17.825	14.9608	28.884	10.4289	15.4173	22.0301	10.7466	10.1093	13.9959	11.577	10.7223	24.8873	14.5626	14.5548	25.7197	35.5823	23.9881	38.9996	22.3754	12.8627
205	USNM_481760	Cercopithecus	campbelli	lowei	F	7.57047	19.8033	33.6457	18.8234	22.1994	28.7139	14.8009	14.8442	25.8178	41.3539	23.4173	28.8069	39.1744	42.6392	9.18574	17.6185	37.3078	25.3002	19.5102	17.1367	16.2268	28.3349	12.6604	13.6461	20.2394	11.8274	11.2605	13.7817	11.5644	11.1566	24.6725	13.8354	11.3331	28.6034	35.1559	26.8765	37.8779	22.6436	11.7543
199	USNM_481761	Cercopithecus	campbelli	lowei	M	8.24064	23.8599	39.5482	26.4169	26.801	33.6389	17.6597	17.0094	28.0379	44.6571	23.8323	32.3241	42.3183	45.3064	11.2235	25.3043	40.9493	27.8517	20.1658	22.0616	14.7893	33.5077	14.5229	14.7808	24.5864	14.1873	13.073	16.7425	13.2106	13.0722	28.3539	15.5962	9.66593	28.682	30.5251	28.4882	43.9946	27.1098	13.3303
204	USNM_481762	Cercopithecus	campbelli	lowei	M	8.46307	21.5688	36.0423	21.9709	22.6527	29.7389	16.866	15.933	27.3935	41.8385	23.9304	32.1619	39.2392	41.3779	10.5754	19.3308	40.8034	25.6492	19.5419	22.7515	15.9125	29.501	14.0768	13.6412	22.6235	12.6382	10.6614	16.7176	13.0008	11.2179	27.4647	13.8893	10.7167	22.8558	30.818	25.0133	41.5669	23.8334	11.6915
206	USNM_481763	Cercopithecus	campbelli	lowei	F	11.1318	24.1543	41.1136	25.0696	27.1145	33.4505	17.7861	17.6287	31.0113	41.999	26.2965	31.2621	39.035	44.1322	10.9117	21.3723	42.7754	31.4062	21.8318	20.0139	16.5923	31.1261	16.9845	13.1391	24.47	11.5741	13.6395	18.8764	14.9457	11.5245	29.056	19.8392	11.1089	30.4867	39.5959	31.459	46.5239	25.4659	12.8268
207	USNM_481765	Cercopithecus	campbelli	lowei	F	7.09288	22.994	36.0423	25.879	27.2353	31.383	15.1598	20.2325	29.8146	41.3537	23.1666	30.5893	37.8983	42.2349	10.0713	18.1983	36.3608	24.191	18.2377	18.9524	12.1677	28.4969	12.724	13.9434	18.4982	11.7592	11.9757	14.5182	11.7825	10.1082	24.9314	14.2472	13.6652	26.6076	28.9485	25.8865	38.2432	23.284	12.6248
202	USNM_481767	Cercopithecus	campbelli	lowei	F	8.22621	20.0615	34.0972	19.7251	21.2319	28.4673	15.1211	14.4442	26.0726	40.3698	24.1649	32.2115	38.1681	42.7017	8.77525	17.0005	38.4471	26.5265	21.7601	20.5125	15.5229	26.7405	13.5588	12.9233	21.5328	11.4175	10.5525	12.3413	12.0915	11.2118	25.7527	12.6973	10.3266	27.7225	33.0398	28.7342	40.5031	24.9702	12.396
203	USNM_481768	Cercopithecus	campbelli	lowei	F	7.09898	20.7167	30.6192	20.1187	21.8434	27.8197	13.3881	13.0885	25.5163	38.694	22.7809	31.0808	36.0751	40.9832	7.41421	18.0699	41.6921	28.4761	20.1335	18.3853	15.379	28.3665	13.7431	13.9342	21.8424	11.303	10.4866	16.197	12.1206	9.44061	24.9169	13.6417	9.58883	26.7258	29.881	26.5525	41.8328	22.3729	13.5793
201	USNM_481769	Cercopithecus	campbelli	lowei	F	7.55364	19.0176	32.1274	17.656	20.1934	27.0183	12.9619	13.7137	25.0544	42.0485	22.1763	28.882	41.742	41.9927	11.224	18.2053	35.9889	22.8213	15.5756	20.5015	16.156	27.9105	12.7797	13.1215	20.657	10.4581	10.7407	14.8172	11.0256	11.3286	25.2394	14.155	10.9059	25.1814	29.5609	24.1259	39.2007	25.4401	13.153
894	AMNH_119782	Cercopithecus	cephus		F	8.13346	19.8682	32.9207	21.1774	22.9088	30.0501	14.8001	17.7652	27.5726	43.2929	24.4233	31.5847	43.2907	44.144	11.5539	16.7751	37.9567	26.2592	16.5327	20.177	13.2142	29.1799	12.2404	13.5815	19.1718	11.8566	11.5315	17.0537	13.2044	10.7779	26.2926	17.1489	13.1253	24.971	38.8789	23.5566	42.411	23.0838	14.3401
900	AMNH_269900	Cercopithecus	cephus		F	7.84904	18.7253	30.6702	19.1568	20.5285	26.6374	14.1689	17.3564	26.853	38.7231	22.7528	26.8018	41.4707	39.3546	7.09307	17.2257	36.9199	24.4567	13.6435	15.8486	11.8291	23.6864	12.6281	11.3849	15.7051	10.1678	9.97736	16.113	11.3699	9.37437	24.1862	19.477	12.3782	29.8398	31.5406	27.8568	39.0637	20.1744	11.5675
897	AMNH_90037	Cercopithecus	cephus		F	7.49646	24.2247	33.6017	22.2914	25.6104	29.1979	12.6135	16.804	31.4761	41.5054	23.2242	29.7847	42.9106	42.703	9.55283	21.0362	42.2324	29.4123	18.2991	21.9506	13.9153	28.8352	16.464	10.8044	18.2147	12.4347	12.8619	19.2509	13.3463	9.69679	28.0461	18.4465	9.59295	27.6315	34.7089	28.0163	46.3074	25.5273	12.8975
899	AMNH_90039	Cercopithecus	cephus		F	7.61405	18.5883	33.1012	20.5675	23.1637	28.6142	16.301	19.0765	29.0263	45.0036	23.4735	31.0375	45.0281	42.5294	8.38352	19.7783	43.1796	28.9193	18.6353	21.9463	12.2884	27.2708	13.9337	11.3425	18.0526	12.2237	11.8447	18.187	13.2388	11.3128	27.9764	16.947	14.4691	29.9417	32.0248	28.2652	46.7958	24.0449	12.2814
898	AMNH_90043	Cercopithecus	cephus		M	9.57985	24.1697	37.964	24.8332	26.5483	32.6109	17.3198	19.559	31.3291	43.361	25.4414	33.115	45.2212	43.9284	11.3794	22.1996	42.4202	32.499	19.3095	18.6006	16.1686	33.1443	15.4485	14.7967	20.0471	13.5273	13.8309	19.7977	12.3724	9.80338	28.8576	22.2086	14.0316	34.2685	35.3213	30.1995	45.6491	23.8052	14.9878
896	AMNH_90044	Cercopithecus	cephus		M	10.0042	23.7114	35.8454	27.4138	27.1057	32.3797	18.9419	19.3589	32.3254	47.7978	25.2774	33.8501	49.9638	43.1633	10.3573	23.6664	44.0298	32.3617	20.204	21.0221	12.7029	33.1045	17.9377	14.8495	19.9631	12.8984	13.3155	22.4034	13.172	9.7954	27.6901	20.1971	13.3959	28.2312	33.6903	28.2138	48.6561	25.0706	13.3037
895	AMNH_90047	Cercopithecus	cephus		F	8.6466	19.7398	32.9788	20.0787	22.8301	28.1366	14.0427	16.8056	27.3178	39.0915	24.7275	29.6284	40.2467	40.0788	9.78101	21.5044	37.0666	25.5069	17.2015	17.2728	13.2159	26.5619	12.8542	12.9537	17.9795	11.204	12.0826	15.8199	11.7591	13.1655	26.566	18.0338	13.0629	27.8422	31.5541	25.8041	38.2354	21.2273	11.7412
901	AMNH_90081	Cercopithecus	cephus		M	9.3712	22.3218	35.6194	23.2417	26.1624	30.7927	16.373	18.9525	31.5623	46.7445	26.2704	31.061	43.0962	42.402	9.83842	21.3772	43.7974	29.9248	19.6034	20.0849	15.0675	29.6535	15.8842	11.6734	20.8562	12.3078	11.2139	21.0135	14.7114	10.4936	27.6147	17.9351	10.6281	28.9301	32.6221	27.8093	45.397	23.5698	13.7271
3282	BMNHL_1977.2779	Cercopithecus	cephus		?	10.7707	25.661	37.1689	26.393	25.0589	29.381	20.5532	15.8271	31.2129	40.5477	26.4129	34.6384	42.702	42.4294	13.5705	26.7694	41.2078	28.6228	20.6315	19.6273	17.1536	33.69	18.6426	12.4291	23.2186	17.1396	14.5146	20.7394	14.4488	11.6782	28.9563	21.4588	8.98615	27.703	35.1519	28.3209	43.821	21.9834	12.03
3278	BMNHL_30.12.15.3	Cercopithecus	cephus		F	8.30774	21.209	33.9031	21.4779	22.216	28.7174	11.819	19.141	29.8068	46.0036	23.9109	30.976	42.9904	41.4704	8.65564	18.8961	42.5458	28.3367	19.8291	20.2834	12.4697	29.5586	13.5524	14.6667	21.6889	11.2132	11.4991	16.0403	12.7915	10.5685	27.6059	15.5537	13.6679	26.7916	29.4956	26.2892	44.4756	21.5092	13.451
3279	BMNHL_32.8.1.4	Cercopithecus	cephus		M	9.89762	22.4314	37.1821	26.7811	28.0178	31.7792	18.0116	22.6172	33.8791	46.7864	27.0787	34.364	39.4406	43.437	13.9856	24.1696	44.8593	29.9133	22.254	17.3067	12.1829	31.694	16.0449	13.8554	21.6658	12.2449	13.003	22.3141	15.4166	10.2521	29.6335	19.0462	14.8167	31.927	35.6269	31.3849	41.5645	23.1224	12.3637
3283	BMNHL_39.1100	Cercopithecus	cephus		?	9.25776	26.1175	40.9984	30.1474	29.2884	32.4379	21.5737	23.2175	35.8177	43.4594	26.7911	36.9416	46.0505	42.596	15.737	28.8148	44.3378	31.5743	19.2129	19.9312	12.1149	34.1075	19.4144	12.4477	25.3275	13.3881	14.7554	20.6484	17.4474	12.8951	31.2363	23.0912	16.476	29.1532	32.0621	31.3822	47.7707	23.1516	13.9591
3284	BMNHL_39.1101	Cercopithecus	cephus		F	9.24113	23.9391	34.5372	24.3591	25.4259	30.9601	15.6665	18.0861	31.3215	43.0778	24.3238	32.9615	41.7655	42.1255	11.7332	22.5519	40.3094	28.2134	21.1889	19.14	13.2506	31.5029	17.2978	13.1941	22.9366	12.6579	11.7257	21.2157	12.1808	11.4804	26.5235	17.1744	13.1709	28.9516	33.5998	28.0869	43.8929	24.17	13.1131
3280	BMNHL_98.10.7.1	Cercopithecus	cephus		M	10.1133	23.0076	37.2889	25.6186	26.3321	31.579	16.5344	18.5075	31.995	46.6008	25.759	33.0149	45.7448	44.0627	9.53962	24.6053	44.8408	31.3339	20.2118	21.7666	12.7444	31.6099	17.6495	14.2926	21.6002	13.0111	13.3875	21.7388	14.7057	12.1194	29.994	20.8725	11.4469	30.4402	29.3391	29.4267	48.056	26.9738	15.4658
1209	MCZ_14721	Cercopithecus	cephus		F	9.03626	19.9044	36.4025	22.8497	24.3581	30.964	18.1992	16.8462	29.8086	37.9454	25.2781	32.6099	42.2567	42.6206	10.2074	18.8002	40.862	28.6087	18.0244	19.641	13.1872	29.3574	16.5345	13.953	20.062	14.2414	12.4004	17.3391	11.2825	9.76411	27.6539	16.4265	10.2514	31.5798	36.8788	NA	43.6851	23.5018	NA
1200	MCZ_14722	Cercopithecus	cephus		M	10.6376	29.2332	44.2166	30.1353	34.3483	39.2203	19.4177	21.9176	37.2509	51.1275	29.4939	35.0729	48.3151	48.7451	9.19441	25.0987	51.1058	38.0423	24.5266	17.9406	16.1333	34.5996	18.1403	15.1278	22.2584	13.058	13.8881	24.1878	16.4839	11.2119	32.5497	23.3859	13.2612	35.6992	36.3247	33.1183	51.4493	25.9064	16.5545
1199	MCZ_17694	Cercopithecus	cephus		M	9.20262	23.8973	38.462	23.766	27.0679	33.055	17.2316	19.7839	31.59	46.5697	25.8426	33.784	42.0187	44.2156	12.0205	19.0218	41.1642	29.0795	20.6155	19.0833	14.0769	32.3708	16.0048	11.9499	19.947	14.0152	12.5256	16.8005	12.9678	10.737	27.0894	16.2832	13.421	34.6827	29.883	32.4252	41.9294	23.0935	13.7014
1210	MCZ_42004	Cercopithecus	cephus		M	8.96997	20.9826	37.4567	22.6766	25.1415	30.7609	16.1078	21.891	31.3739	44.5122	27.6644	32.4675	40.3921	42.4889	11.2716	21.8434	42.4144	28.2593	20.2257	20.8282	13.4034	29.2689	13.2009	13.3064	21.1831	14.5098	12.9749	18.3349	13.7899	12.5646	27.593	19.0812	13.2082	32.0385	36.3165	29.3288	44.6545	24.4034	14.7565
1198	MCZ_42032	Cercopithecus	cephus		M	9.10144	NA	37.3996	22.7637	25.5232	32.4895	NA	NA	NA	48.8877	28.8379	34.1373	46.6887	44.9791	11.5545	22.0417	42.4217	32.0542	20.732	17.6817	16.0436	29.9614	15.7056	11.7993	25.1678	12.508	12.9796	19.246	13.7908	10.9107	28.882	18.1052	12.5114	32.739	35.452	28.8887	45.9789	24.2265	15.0637
1984	Munich_1894/3005	Cercopithecus	cephus		M	9.84462	21.8899	39.8801	24.2888	26.7272	31.1328	19.9264	18.196	33.6701	47.4801	26.3873	35.3806	46.0863	44.666	16.1381	24.2406	41.4691	28.558	18.4477	18.3961	15.3272	33.7869	18.8191	13.1931	23.0147	12.7408	14.5676	19.3673	14.1699	10.6427	28.4374	20.2623	12.6363	31.6112	30.3788	29.7479	43.7009	24.641	14.3873
1983	Munich_1894/3006	Cercopithecus	cephus		M	9.45021	23.0041	39.6648	26.5279	26.9608	33.2642	16.2649	20.2891	32.5046	48.3774	27.2394	34.2223	47.5846	47.694	13.8447	24.349	42.6604	31.7013	19.4773	18.5668	14.6717	33.253	16.4025	14.6195	24.9399	11.9196	13.8466	18.7094	14.7426	11.2772	28.5606	20.4157	13.3453	30.4466	35.0785	29.5176	46.5967	24.2789	14.4594
1982	Munich_1901/121	Cercopithecus	cephus		F	9.40743	21.7563	34.2285	24.7218	25.3385	32.471	16.2598	17.9323	30.0434	44.7062	26.3995	30.4866	42.4229	46.2082	10.3419	20.5402	41.8456	27.7665	23.6581	22.4943	13.9566	29.5332	15.8754	13.6082	22.5641	12.362	13.2568	19.6289	13.1563	11.8242	27.4755	15.8099	11.8723	31.2562	34.2244	33.038	44.8966	24.7595	13.299
1985	Munich_1912/1548	Cercopithecus	cephus		M	10.1023	21.0105	38.627	23.8518	26.8308	30.6893	15.7189	17.4303	31.6306	45.5939	26.7873	35.0262	43.09	46.6353	11.3129	25.2296	44.0282	32.5	23.5529	19.7235	15.7901	33.4859	17.6878	13.0586	26.1471	11.952	14.0635	18.0972	14.284	10.8679	28.8114	17.6769	10.1391	31.6736	35.5895	31.3618	46.7947	24.8206	14.5594
1987	Munich_1960/449	Cercopithecus	cephus		F	10.3017	20.9878	36.9529	22.1153	24.4964	29.38	18.6799	19.2427	31.1716	43.8706	27.3014	34.9341	43.7335	42.7878	12.2636	21.3282	40.3544	27.6498	17.8777	17.3497	14.4972	32.0811	14.8808	14.3491	20.6653	13.898	12.9309	17.1763	12.4173	11.7418	26.991	17.5651	14.0108	31.7716	32.0491	30.6886	41.1884	23.3684	14.6502
1986	Munich_1960/450	Cercopithecus	cephus		F	8.42199	20.1381	35.338	23.6415	23.5613	28.5508	14.5534	20.9235	29.9179	43.6281	25.1178	33.2786	40.4085	43.1691	10.189	22.0886	40.3246	27.3372	19.6074	18.334	10.7866	29.469	14.0639	11.8278	21.3823	12.1364	12.9237	15.8778	13.0704	11.9035	26.7665	18.1713	15.2596	32.0098	30.6926	33.1691	43.1979	23.4984	12.2987
1989	Munich_1960/453	Cercopithecus	cephus		F	8.57346	23.8127	34.2321	23.5358	24.7119	28.492	15.0713	16.6028	30.6885	42.212	25.2317	32.4598	43.5056	41.7744	11.1143	22.4245	39.5072	29.9021	17.7977	18.4422	15.1468	31.6553	15.9836	13.8913	20.1897	11.1468	13.4879	18.2274	11.7368	11.6523	26.8585	20.8007	12.4076	28.3802	34.3794	23.499	44.5841	22.6617	16.2621
1988	Munich_1960/454	Cercopithecus	cephus		M	9.53794	25.8393	39.0592	26.1258	27.4633	32.7002	15.6997	18.907	32.7631	48.6126	26.7872	34.9787	44.8557	42.5332	11.4202	22.9182	42.9803	33.5892	16.9268	18.8354	13.1795	33.2293	17.4621	13.5825	21.2733	11.7043	13.1213	20.4359	12.4155	10.2441	26.3557	22.1314	13.4649	29.9471	29.5797	27.817	48.0578	22.648	18.7685
553	USNM_481009	Cercopithecus	cephus		M	10.285	23.8037	41.0448	26.8487	27.6292	33.2473	15.2781	22.5058	32.6195	47.7141	26.2904	33.7667	43.3216	46.1885	11.4176	28.6992	44.8864	32.4905	21.6388	23.4284	11.7637	30.3549	15.6156	13.5066	23.5212	12.0589	14.1812	21.7076	14.0113	12.9518	31.1499	20.7304	14.2327	31.8667	32.8791	31.7812	47.5453	23.5933	14.5358
2261	Zurich_12196	Cercopithecus	cephus		F	8.27282	21.1283	31.4769	21.9039	24.0733	27.8794	13.9186	20.4884	30.7488	41.0166	26.3834	32.329	31.5392	40.4839	11.9784	18.0691	40.2729	28.317	21.4087	19.9685	11.3163	26.9444	13.3819	11.2104	18.5601	12.5881	13.1554	18.5812	12.1914	9.57549	24.3242	15.079	14.6222	29.6275	33.8189	27.7365	43.5041	21.8454	16.807
2166	Zurich_12197	Cercopithecus	cephus		M	9.70072	21.6861	36.8591	23.3093	24.904	29.5613	17.0752	18.7129	30.6063	45.2832	25.5976	30.3877	44.2756	44.7007	8.9631	24.5939	44.4926	33.7974	21.6186	21.393	13.4628	29.8898	15.2193	13.6045	23.0151	11.7605	13.0509	19.4218	13.9507	11.9077	27.7002	19.5167	12.6899	26.8753	36.2484	29.5317	49.4932	26.0152	14.735
2167	Zurich_12198	Cercopithecus	cephus		M	10.8588	19.667	34.9727	21.7725	23.3034	29.906	14.9259	18.2755	30.4523	43.7243	24.1513	32.4123	42.7301	43.6704	10.8458	18.9046	39.3996	28.1815	18.8556	15.5382	12.7291	31.4061	15.7257	15.0813	20.2979	11.2539	10.5615	17.0927	11.8752	10.36	26.4405	17.1243	13.1686	29.8874	34.8046	28.6611	40.7905	21.4035	13.4138
2173	Zurich_12206	Cercopithecus	cephus		F	8.21162	22.5777	34.3889	23.7127	23.9413	27.461	15.326	19.8677	28.4034	43.9123	25.304	32.0432	38.6873	41.164	9.99521	21.4435	41.4147	29.6713	19.2147	19.5585	13.0539	29.9102	11.8421	13.2917	19.0776	11.4368	11.4545	16.1687	12.9257	10.9972	26.5774	18.8604	15.4781	27.7583	28.2453	27.8951	44.0848	22.7447	13.9449
2250	Zurich_12208	Cercopithecus	cephus		M	10.0707	22.2242	38.3162	23.9038	24.3232	31.5813	15.9978	21.2641	31.8833	44.4824	25.4176	33.1443	45.8363	42.9155	14.444	20.6181	39.6821	28.2931	15.7054	18.8882	13.6897	32.5795	15.3686	14.2959	21.4343	11.8698	12.066	17.7283	14.3271	9.99895	27.0072	20.6753	13.9034	27.8414	38.475	28.938	44.2069	21.1101	14.1574
2168	Zurich_12210	Cercopithecus	cephus		M	9.36523	22.5409	36.7902	30.1734	28.5398	32.6731	16.7307	24.3525	33.6615	46.2026	26.6456	31.9631	42.4586	43.8168	11.2386	23.565	41.9615	30.0578	20.6125	21.2537	10.5134	31.4143	16.2666	13.2325	22.6723	11.9925	13.3593	21.5981	13.4268	10.2408	28.0086	20.7934	15.7959	26.2929	36.7008	26.1233	47.1852	25.7258	13.7609
2083	Zurich_12214	Cercopithecus	cephus		M	11.2216	26.3551	44.5739	27.9786	30.3279	36.9307	19.0375	22.3386	35.3521	48.3186	26.502	33.743	48.221	44.6224	11.8046	25.9386	44.1458	32.6462	18.8939	19.2889	14.6032	30.52	17.0806	12.8809	22.5435	10.5986	13.3101	22.732	15.0751	12.6298	31.1074	22.1249	15.19	32.9329	32.873	30.6973	48.3392	24.3605	16.1639
2251	Zurich_12215	Cercopithecus	cephus		M	10.0558	28.3676	42.3972	28.7424	30.0415	33.7413	17.2895	19.8082	33.9116	48.7807	27.318	35.7531	46.996	46.1675	11.5846	25.3492	45.5948	34.1647	24.457	21.1322	17.2017	35.9996	16.8724	14.2416	24.1225	13.2955	14.0709	18.8084	14.5393	11.4559	29.1738	20.3292	13.0944	25.5756	36.5455	29.0002	48.9929	26.7614	13.7262
2084	Zurich_12216	Cercopithecus	cephus		F	9.27311	19.5287	34.732	19.0498	21.0794	28.5633	15.6634	18.6313	29.3233	37.7353	23.8291	32.1209	38.3733	40.4147	9.29228	17.968	39.2774	27.9471	17.8426	20.798	12.549	28.0532	14.0507	13.7501	18.9137	13.1739	10.517	15.3578	11.7392	10.5883	24.8899	18.6503	12.5727	29.5698	29.397	34.0627	43.7592	24.0312	12.5796
2174	Zurich_12217	Cercopithecus	cephus		F	8.91543	20.7778	35.7193	24.9525	26.0636	30.2712	13.2271	23.1235	31.8661	43.4952	26.5769	34.1204	40.71	41.4492	11.273	20.9107	39.8863	29.5007	18.5965	17.9363	11.1615	31.2133	14.2502	13.4077	19.9737	11.9897	12.4888	14.4215	14.7727	11.7614	25.8375	18.0576	17.2807	31.4895	28.6612	29.3798	43.2859	21.0903	14.7438
2085	Zurich_12218	Cercopithecus	cephus		F	8.04192	23.6871	33.8523	22.8973	25.3585	30.0867	16.3145	17.757	32.1045	43.3318	24.6361	31.9198	41.0714	42.2065	12.1392	20.7821	39.53	27.0184	NA	19.34	15.6509	31.4844	15.9975	13.6563	NA	12.0935	12.5903	19.8459	12.1642	10.2328	25.8629	NA	11.7062	29.439	33.7214	29.9003	42.8385	22.6151	13.6829
2259	Zurich_12227	Cercopithecus	cephus		F	9.32223	19.768	33.4994	20.1381	22.3524	27.3818	13.4588	18.8796	28.9789	42.2595	24.0066	30.6725	39.5209	41.2344	10.2408	18.1169	40.45	28.0338	18.4264	19.322	12.9849	29.0535	13.2825	13.3671	18.2948	12.2732	10.7583	16.1958	12.8975	10.8316	26.5463	17.6089	13.6047	27.7717	32.2167	27.8438	42.7463	21.9486	14.9969
2176	Zurich_12367	Cercopithecus	cephus		F	8.97404	20.1918	32.7314	18.8389	21.0771	28.2384	15.7883	17.5201	29.349	38.9373	24.6255	31.1952	42.3123	41.1621	12.4404	16.5261	37.2881	24.1699	14.9053	17.6116	13.4902	29.4025	14.4266	14.0323	19.4259	11.8236	12.257	16.7714	12.3315	9.32311	25.5237	16.0808	14.0615	27.9132	31.7447	25.7701	39.4765	23.0453	14.1376
2256	Zurich_12368	Cercopithecus	cephus		F	7.76886	21.4175	32.3855	19.8881	23.3146	27.6923	12.5298	17.2014	30.0203	45.0562	25.451	31.0145	43.9105	39.9368	11.4364	20.0989	36.2793	24.3417	13.4123	19.8578	14.2031	28.3051	15.1225	12.3372	15.3644	10.248	11.2876	17.372	11.1309	10.3899	24.8848	17.4217	13.3596	29.9217	30.8047	30.7748	42.0919	20.9531	12.3728
2175	Zurich_12369	Cercopithecus	cephus		F	9.77719	22.1355	35.2984	21.7964	24.8541	29.2553	15.6905	18.5437	29.6736	44.7086	26.878	33.8222	42.9372	41.6224	10.0643	21.3739	41.8156	28.7065	19.5612	19.4983	14.5352	31.6051	13.926	13.3064	19.0643	16.8133	12.1773	18.1193	12.3327	10.1102	27.467	18.2268	13.6603	26.571	31.2367	26.0051	43.4794	20.8597	12.1403
2255	Zurich_12370	Cercopithecus	cephus		F	10.5624	20.4524	32.4439	21.0395	22.0633	28.324	14.136	20.0922	30.2973	42.09	23.9201	29.4305	42.1135	39.4424	8.75387	17.4141	41.258	26.7448	17.4777	19.3403	12.7832	29.8859	15.0527	13.5486	17.2241	10.7183	10.3607	18.3591	12.69	10.0003	25.8762	16.755	15.1701	28.5765	30.3124	26.2377	41.9487	22.8255	11.8307
2249	Zurich_12371	Cercopithecus	cephus		M	9.53631	25.7439	39.7369	27.2754	27.4727	32.0843	16.8113	23.1109	33.4494	43.4407	27.635	33.6193	44.0453	43.6378	12.1227	25.2192	42.6178	30.1436	20.6358	22.7241	13.3313	32.4859	15.2094	12.1376	25.1142	12.1144	12.6955	20.4294	13.8445	12.0599	28.8827	17.3444	16.6275	29.945	34.3052	28.1665	48.2337	23.2946	16.0302
2177	Zurich_12373	Cercopithecus	cephus		F	9.05913	19.823	35.4352	22.7792	22.7976	27.2901	16.4706	17.4639	29.716	43.0118	24.2252	29.8491	42.882	40.6988	10.0117	22.5261	40.0366	28.5419	17.9246	18.2578	15.3857	32.6192	15.6859	14.1353	21.949	10.3906	14.2186	16.2915	12.4575	11.0088	27.1618	18.074	11.2783	29.411	31.7139	29.4299	43.8051	22.2102	14.1945
2178	Zurich_12374	Cercopithecus	cephus		F	9.02318	20.0905	30.2496	21.8747	22.7881	27.6274	17.986	18.5001	30.8089	42.7685	26.0236	30.3664	39.5262	41.0531	10.0134	19.5134	39.3536	27.1384	20.4419	19.6084	14.2197	29.5167	15.4656	13.4259	22.118	11.132	11.6442	18.5162	13.5121	11.0721	26.6469	14.7172	13.3876	27.9063	31.3861	27.1345	42.3469	23.1293	12.6203
2257	Zurich_12375	Cercopithecus	cephus		F	8.35796	20.8014	33.3991	22.4569	23.984	28.289	14.1712	19.6262	29.5982	40.6123	25.4984	31.118	40.9993	38.8089	9.75928	21.1419	37.5948	26.3538	16.6442	18.1151	13.8601	28.9521	13.4811	12.2254	20.0515	11.2293	11.7732	18.5412	10.856	10.7436	26.0333	17.5949	14.0011	28.992	33.5979	28.4837	41.2067	21.2216	14.6526
2258	Zurich_12376	Cercopithecus	cephus		F	8.27548	22.9997	31.6025	21.362	23.0853	28.9409	17.2305	17.2234	29.6706	38.9815	24.3696	29.0636	39.4443	39.9373	10.5948	19.2067	36.2054	25.8711	17.7141	17.7183	14.2782	29.7407	15.8927	11.8634	19.5103	12.5548	12.4959	17.8847	11.7347	10.8863	25.3843	17.1582	12.8439	29.6284	32.5426	26.8337	39.4465	20.9928	13.8143
2163	Zurich_12377	Cercopithecus	cephus		M	8.63541	22.5402	37.487	25.0493	26.9006	31.4688	17.299	19.1369	31.637	44.4161	25.441	32.1426	46.237	43.8196	11.4892	22.8689	42.9223	31.8258	16.8065	18.465	14.0999	31.6207	15.3625	12.3405	21.8962	12.3046	13.7716	18.2527	14.5524	10.545	28.7383	20.4315	13.505	27.9349	30.2538	27.3559	46.8496	24.2706	14.7067
2169	Zurich_12380	Cercopithecus	cephus		M	10.0454	19.5528	38.5634	21.9707	25.7983	31.1251	18.5063	22.4315	34.2224	44.0991	27.713	34.7129	43.7344	43.604	11.7015	22.4587	41.5946	29.7097	20.0639	17.7799	13.6039	31.532	16.8894	13.4115	21.692	14.311	12.7999	16.6349	13.9023	11.8715	28.2295	19.3448	15.6797	32.6948	33.3252	28.9937	43.3356	23.6328	13.6134
2164	Zurich_12381	Cercopithecus	cephus		M	9.00695	21.4252	35.8816	21.0894	22.8961	30.1473	16.5427	17.8509	29.5969	44.6127	27.0645	33.6287	45.2052	42.15	10.3366	20.4991	41.5764	28.8532	18.314	20.2477	14.5693	29.7241	15.1642	14.018	21.4807	12.4619	11.7162	18.2747	13.141	10.8329	26.2716	19.9407	11.9155	31.0463	32.8962	28.4839	44.2818	23.6464	15.1406
2260	Zurich_12382	Cercopithecus	cephus		F	NA	17.7989	30.313	NA	NA	NA	12.6691	17.9547	28.6901	41.4979	24.4205	29.9408	40.7123	37.1951	10.3368	19.0011	34.9938	25.7514	13.6281	19.136	13.4251	27.5081	12.331	14.4389	18.5107	10.992	10.3855	16.4608	9.97941	11.0573	23.6447	17.0736	13.6862	27.9441	33.6189	26.5553	42.821	21.0922	15.638
2247	Zurich_12384	Cercopithecus	cephus		M	9.33813	21.865	35.3086	23.4631	24.3294	31.6933	18.4774	20.833	32.8266	41.3331	26.4488	33.0811	46.0879	45.8998	12.5775	21.0635	40.0089	28.6695	17.8863	21.9898	13.3341	30.9625	16.2733	14.2474	22.4657	13.8143	11.7082	18.4655	14.3985	12.728	27.9947	17.5361	13.3587	30.2204	36.5217	30.8542	46.8429	23.581	14.1808
2172	Zurich_5227	Cercopithecus	cephus		F	9.69364	30.2269	40.7154	28.5969	28.7756	33.319	15.4839	18.9964	32.3013	44.3302	27.7965	34.3571	40.8431	45.671	8.64727	24.356	45.4787	31.5672	22.6368	20.773	15.9112	32.5455	16.3821	13.3188	25.2432	13.3888	14.912	20.1996	13.7528	12.9873	29.3195	17.2754	13.7804	29.7004	35.1325	27.9714	47.5842	24.209	15.764
2082	Zurich_5314	Cercopithecus	cephus		M	9.33395	21.6952	37.5344	27.3559	28.8752	32.378	16.9286	22.5244	33.907	47.6823	27.9107	35.1149	43.8608	45.7827	10.5034	24.3219	46.5533	34.3384	23.8046	20.0812	12.9712	34.1335	18.5486	12.0494	23.6111	12.8652	13.2808	22.6218	14.1589	10.3716	30.8497	19.8398	14.8703	30.993	32.7123	29.1511	48.2129	24.7249	14.1056
2252	Zurich_5316	Cercopithecus	cephus		M	10.1651	20.2532	39.578	24.3316	26.0573	31.2821	17.6836	21.1831	29.826	43.2442	26.8002	33.751	42.3461	44.7245	11.5269	22.3757	43.9638	30.7002	19.9266	21.0014	13.0408	32.0273	13.1919	14.9274	25.1107	13.1366	13.8268	18.2288	13.8499	9.43249	28.8804	17.5702	14.7609	26.8401	33.6548	29.2063	46.5972	25.7733	13.9753
2165	Zurich_5317	Cercopithecus	cephus		M	9.43641	21.5228	36.4456	28.2855	28.2995	33.4897	16.0533	23.3145	32.7512	47.1707	27.4213	34.5765	45.7638	46.6554	11.5905	25.4717	44.7266	32.0366	19.2025	18.0253	12.2593	34.012	16.7751	15.1235	22.5521	12.3578	13.2073	22.5041	15.1024	11.0826	28.9379	21.0858	17.3993	34.5749	33.6726	33.3365	45.5014	24.2644	15.4559
2254	Zurich_5318	Cercopithecus	cephus		M	9.40261	22.6276	34.3309	21.0396	24.4659	31.6128	13.8133	20.3283	31.2611	46.3959	27.6127	31.3325	41.4624	42.7245	10.2898	20.3288	43.2733	29.3027	20.9907	16.8762	15.0226	31.1929	13.5666	14.3447	23.2227	11.6234	11.3955	19.5267	14.8302	10.1326	26.6064	17.3088	15.1126	33.0291	31.6846	31.3906	41.5155	20.8168	13.2822
2253	Zurich_5319	Cercopithecus	cephus		M	9.73107	25.0997	40.8787	27.9417	29.5658	34.1441	18.732	20.3756	33.0485	45.2673	25.047	33.7657	43.6095	41.4435	12.4665	22.8155	43.9018	31.2515	19.6045	23.2937	14.6813	34.6675	16.6479	14.4294	23.3494	11.2202	12.8801	19.8103	14.0018	11.3266	30.4969	19.8159	14.4676	23.6262	31.8137	26.6534	49.5202	27.6196	14.5565
2170	Zurich_5320	Cercopithecus	cephus		M	9.91035	23.5544	36.7859	26.7172	26.5939	32.9255	19.3054	21.6931	31.8347	42.4054	26.3254	33.7204	42.635	44.6423	9.29992	21.7577	42.6538	31.4557	20.4854	20.7318	14.5194	31.9672	14.669	13.9444	22.9176	14.5453	11.4713	20.6912	13.4616	10.169	27.9499	20.1241	14.0236	30.5154	37.2526	31.7944	46.9093	25.7205	15.0705
2248	Zurich_5322	Cercopithecus	cephus		M	10.6003	29.9787	44.5218	31.0072	31.7304	36.3009	20.1835	20.4734	37.1996	47.8841	28.838	36.3491	45.6755	43.2381	12.8238	31.3812	45.7631	36.6502	21.7959	17.8069	17.5804	36.7438	20.3956	14.3875	26.7871	11.9591	14.7523	22.2366	16.2179	14.8095	30.9877	25.3885	13.9847	29.2965	34.2437	26.1417	51.4788	25.8551	16.1765
2081	Zurich_5323	Cercopithecus	cephus		M	11.3583	28.0373	43.7998	30.9504	31.8569	37.6743	20.3293	22.9568	35.9657	46.4449	28.6528	38.4235	44.7449	48.1475	11.0421	27.66	47.5238	37.1495	25.043	23.9156	14.7981	35.3925	17.7644	14.3877	27.1644	14.6399	14.1261	23.5565	16.1126	12.1041	31.808	20.891	15.7448	27.8103	37.0093	29.8194	54.1542	26.8068	15.2679
2171	Zurich_5326	Cercopithecus	cephus		F	10.034	26.3284	37.9295	27.9332	29.0603	32.3351	19.5456	18.8517	33.3601	44.4294	29.1598	35.7056	43.6711	46.1947	12.9325	24.7589	40.926	32.3701	21.594	17.6195	16.2042	34.1458	17.3331	15.0463	24.7398	14.779	13.4905	20.8236	14.969	11.873	28.8873	19.4013	12.0031	29.3576	40.6358	27.5427	44.955	25.174	14.1038
2086	Zurich_5328	Cercopithecus	cephus		F	10.691	25.9619	38.5296	25.6622	27.67	32.8036	16.6732	18.7161	32.0432	44.8059	27.0845	33.1402	43.4237	43.5064	11.6805	23.7349	42.7833	30.1663	21.05	17.2217	15.6138	31.1703	15.3144	13.8129	23.936	12.1915	13.4433	22.2346	14.3325	11.2388	28.211	18.1918	15.0111	31.1078	39.153	26.8172	44.5846	22.2894	14.3031
551	USNM_220070	Cercopithecus	cephus	cephodes	M	9.2838	23.009	36.6183	25.8745	25.7193	33.3945	17.3058	19.1559	32.6353	49.8965	27.329	32.8392	48.9194	45.6347	9.82217	22.4119	45.209	31.3451	21.0926	22.0992	15.5269	32.0348	17.5557	14.5406	22.3367	12.9931	14.6236	22.1188	13.3972	12.0716	31.6366	20.1953	10.2771	30.2267	38.3693	25.519	47.3441	25.4385	16.2234
552	USNM_220074	Cercopithecus	cephus	cephodes	F	8.89364	NA	32.9794	21.808	23.4416	31.0691	NA	NA	NA	39.5465	23.7556	28.2762	39.3598	42.2535	7.99578	20.3722	40.7656	28.0899	18.5317	17.5721	14.4753	28.7845	13.3355	14.4634	18.3897	10.9196	12.9189	17.1468	13.3977	11.7875	26.3923	21.0635	11.7036	28.4201	37.6414	28.1902	42.8174	23.8069	12.0058
1014	MCZ_17692	Cercopithecus	cephus	cephus	M	8.9321	23.521	40.0034	29.0752	27.8928	31.9674	17.7977	22.4394	31.2	47.0594	27.8143	35.7899	45.3047	45.2711	13.795	23.8808	43.1625	32.3503	21.3273	23.0376	12.7664	33.5792	16.4012	12.3054	24.4132	12.3402	13.2521	16.5805	17.053	11.9739	30.1108	20.1411	16.0918	27.1672	37.3755	28.9239	48.5048	29.0742	12.1044
1013	MCZ_19984	Cercopithecus	cephus	cephus	M	9.85796	24.5281	41.9078	28.5837	28.1535	32.3411	16.443	23.4431	34.1393	49.5001	28.3637	32.8754	45.1554	44.5084	10.935	25.3421	46.2552	32.4622	23.2311	22.135	12.2269	30.4868	16.9205	12.8807	26.1856	11.1677	15.036	20.8288	15.1008	10.156	29.8769	17.2032	14.9714	34.102	36.6171	30.6904	49.3582	25.1928	16.5092
554	USNM_84532	Cercopithecus	cephus	cephus	F	8.82936	18.5725	34.534	18.3045	20.9692	28.9136	14.1658	14.6848	27.3898	41.3706	24.943	31.4543	40.9732	37.9416	11.6324	18.4081	39.2065	28.8523	17.5853	19.3837	16.6456	29.1551	14.4155	12.6685	21.2968	11.7166	12.368	15.4541	12.9859	9.53755	25.054	17.9449	8.90683	25.579	34.2697	24.174	44.5625	22.7851	13.0802
2432	Tervuren_93.091-M-0025	Cercopithecus	cephus	ngottoensis	F	9.04597	17.4614	29.1239	19.0678	22.2602	27.0392	17.7193	18.2103	29.3599	39.5802	25.0852	29.7615	40.738	43.8638	11.4506	20.2277	39.2183	27.3962	18.2485	18.5644	14.6387	29.4176	13.7128	12.2008	20.5683	11.5878	12.3302	18.9934	13.2151	11.831	27.9568	17.9851	13.4249	27.2842	33.9419	31.8339	40.8754	23.7192	13.899
917	AMNH_208974	Cercopithecus	diana		?	8.31774	25.0228	38.6116	28.9799	31.2374	35.3932	17.7992	18.9765	31.3248	43.3959	27.1981	31.6659	42.936	47.1056	10.9235	20.835	41.3614	28.684	21.1906	19.7555	14.0558	30.4097	16.4802	12.6469	22.7023	11.4345	14.1588	21.0403	12.2013	10.4735	31.1204	16.9014	13.8197	33.3647	34.5911	38.7763	44.8065	28.7306	12.2009
916	AMNH_238067	Cercopithecus	diana		M	10.7973	34.1907	49.8851	35.0961	37.0611	38.1957	13.3024	22.2699	34.2188	48.4466	29.6332	34.9376	46.9052	47.3838	14.2013	32.1048	46.3455	33.0275	22.6341	24.3606	12.3491	31.3037	16.2347	10.9318	25.8829	11.7031	16.5833	26.5849	14.3214	10.4749	29.7621	19.2416	14.7565	31.6312	37.7146	33.2499	50.6605	27.4394	14.1749
918	AMNH_89375	Cercopithecus	diana		M	8.75625	29.0845	46.0562	33.0498	32.9441	36.5463	23.9643	21.1765	34.032	40.5869	26.0163	34.6152	44.6375	43.7293	10.6416	26.554	46.2746	32.1221	20.7609	21.47	16.2045	33.8821	17.1334	13.9796	23.113	15.0129	15.4243	19.7302	15.1003	11.7237	28.5478	19.6444	13.1618	30.2315	35.2832	29.5706	48.8977	24.9977	13.9434
920	AMNH_89392	Cercopithecus	diana		M	9.42736	27.8009	43.9182	29.9487	32.9107	37.4893	16.8864	20.7593	35.6307	47.3958	29.2249	34.8591	46.6431	46.0695	11.1553	28.3114	47.8213	33.7423	23.9138	19.9983	17.2117	33.2611	17.2736	13.5781	25.7514	12.9263	15.9315	21.2855	15.3256	11.7602	30.8555	20.4509	13.3179	30.4251	37.0813	27.3669	49.1886	24.0651	16.438
1011	MCZ_24074	Cercopithecus	diana		M	9.57607	27.4109	44.8892	31.8439	32.8724	34.6248	15.9891	23.7404	33.9653	45.8594	28.9179	35.2494	46.9017	46.355	12.728	28.917	44.4764	30.7559	19.443	21.7645	11.8436	31.9882	17.1205	12.5382	21.4171	12.5401	15.7446	19.5458	14.8995	12.6684	30.2905	20.8225	17.3388	31.7864	32.2902	34.0058	47.3539	22.1498	12.9284
1012	MCZ_24075	Cercopithecus	diana		F	9.59042	25.0151	37.9809	25.2647	26.4427	32.8582	18.7997	17.5501	30.0792	39.2115	25.9731	31.0632	41.1698	42.1211	11.3842	22.1559	41.1782	26.7627	18.4449	20.5597	16.2849	30.104	14.4942	14.5924	20.9621	12.3965	13.1545	20.9158	13.2664	10.6708	26.3165	19.0963	12.3552	26.9632	33.8193	26.6014	43.9116	22.7275	15.767
1010	MCZ_24785	Cercopithecus	diana		F	8.80347	21.4238	38.7554	24.1185	28.4255	32.9749	16.1601	18.2069	30.4164	41.4712	26.7093	31.8942	38.4651	43.0574	10.0861	21.1326	39.7615	27.343	19.5686	19.9989	15.9612	27.5972	14.7198	10.8366	21.2034	13.7004	13.4324	16.984	12.9466	11.6644	27.0141	15.5578	11.1872	28.1309	35.7962	29.3039	41.6599	25.0305	12.5589
1009	MCZ_24794	Cercopithecus	diana		F	10.9125	28.1966	42.1429	26.3859	30.2338	35.2486	15.8556	18.3248	32.8166	44.4553	26.0213	31.4407	43.5616	42.29	10.5341	22.9681	40.5013	28.8794	16.8918	20.2985	15.9151	27.8216	16.5959	11.6106	19.4896	11.8028	12.2526	21.651	11.9329	11.8202	26.8992	18.5066	12.081	28.1111	33.3641	27.5058	44.8973	23.0899	13.7674
1972	Munich_AP/62	Cercopithecus	diana		F	8.36401	27.2369	41.6883	27.4395	30.4869	34.2775	17.2545	19.1906	31.9685	48.2605	25.727	32.6264	46.4342	42.2283	12.6146	25.1174	40.6551	27.5363	17.3413	18.8038	17.7315	32.7558	15.1245	12.8823	20.6184	13.6788	13.7899	17.478	13.9556	13.3266	26.2591	17.774	12.9193	30.0668	32.8683	24.1476	43.3776	21.2451	15.1192
919	AMNH_144953	Cercopithecus	diana	diana	M	9.8147	27.8164	45.9515	32.1938	32.8587	36.195	19.7011	20.5256	34.4292	49.7261	27.5316	36.3697	46.2317	47.1814	10.17	29.2006	47.8979	33.6969	25.7255	25.0754	19.4535	37.5713	17.4882	13.0204	26.75	13.7421	16.3079	21.901	14.9588	12.3613	31.6212	17.0857	9.6895	33.7197	32.1783	35.7422	52.0623	26.2789	12.4151
3215	BMNHL_1939.579	Cercopithecus	diana	diana	M	9.48742	30.4111	50.3787	31.7904	32.9867	35.854	18.8709	18.5445	34.0084	45.8608	29.4193	38.8348	46.7962	47.3137	13.7474	34.1167	49.6223	33.9254	22.6448	21.5703	17.6282	36.0807	19.081	13.6128	28.4494	15.7243	17.6617	21.6636	15.7281	13.8576	31.4348	19.942	11.858	30.2763	35.3332	31.0134	49.4065	25.5347	13.9541
3209	BMNHL_52.28	Cercopithecus	diana	diana	M	9.85614	30.6377	48.383	31.9364	35.4418	36.1464	18.106	21.1424	36.7115	53.2435	29.2678	36.5286	47.7765	47.8182	13.7268	31.8027	43.9936	31.9767	22.4026	23.1829	17.4423	36.3832	18.2004	13.2646	24.1269	14.5134	18.635	20.7208	14.436	13.13	32.5046	21.2798	13.2544	31.0799	30.4565	32.866	48.1771	23.044	17.4557
1008	MCZ_46370	Cercopithecus	diana	diana	F	8.62195	24.2112	37.9114	23.495	26.3706	32.9597	14.4273	18.0556	30.2611	46.4571	27.6153	34.6643	40.8901	43.9284	11.9487	20.8593	44.2266	27.326	21.7232	20.1316	16.2219	29.0658	13.9675	12.984	20.6548	13.4924	11.4219	17.1655	15.3984	12.2563	28.9602	17.9835	11.2027	30.3883	32.3776	30.1168	44.5481	22.0839	11.8302
528	USNM_282554	Cercopithecus	diana	diana	M	9.59087	31.4936	51.0259	35.8767	36.3273	37.9213	21.1437	18.7682	32.3384	47.5752	27.8829	38.3146	51.7878	49.6304	15.8243	30.695	47.8359	33.3205	19.9479	21.707	17.9945	37.3675	16.1246	14.618	26.0919	15.4312	17.3762	21.2143	15.373	12.6868	32.4561	20.3455	9.98993	33.8051	35.2546	33.549	49.1379	26.8326	14.9012
94	USNM_477295	Cercopithecus	diana	diana	F	8.68659	25.5851	43.709	27.5557	27.8232	33.923	16.2874	17.8788	30.2159	45.0235	26.9344	32.3599	45.5018	43.4579	9.1195	24.8072	45.0272	29.2547	19.1718	21.5516	16.0753	28.2932	15.4383	12.741	24.0426	13.0758	14.3251	17.1774	14.704	12.7647	29.439	17.2095	10.4886	27.6653	31.8403	27.5451	46.4319	24.6312	13.6535
98	USNM_481749	Cercopithecus	diana	diana	F	8.74069	NA	39.1343	24.8799	27.281	32.72	NA	NA	NA	43.7557	24.9233	31.6481	41.2743	43.1857	10.4991	21.9104	41.6409	26.7454	16.498	17.627	16.6873	29.4172	14.8077	12.635	20.8709	12.3776	11.945	19.8162	13.29	9.77586	27.4813	18.5674	11.209	28.4953	29.4574	29.2313	41.7661	23.7112	11.4487
97	USNM_481750	Cercopithecus	diana	diana	F	9.76696	23.5545	41.1025	25.9704	25.5392	33.6193	14.3619	19.9592	29.3042	44.7244	24.3303	30.4041	42.9819	44.91	12.9378	20.9682	40.558	26.9643	14.9055	17.2967	12.4304	28.1875	13.8561	13.5135	22.0388	9.80741	12.4791	17.8882	14.1687	10.152	27.1224	19.0098	11.9242	31.3855	30.8354	31.4157	41.1659	23.5432	11.256
95	USNM_481751	Cercopithecus	diana	diana	F	9.35321	25.5622	39.01	25.4416	26.1672	33.0456	16.1509	19.4416	30.2962	41.579	26.2565	32.2458	42.9667	43.3298	8.76676	19.9446	42.0809	27.6554	19.2136	19.5222	15.2474	28.9924	14.2172	12.8519	20.9055	12.4947	11.3804	17.207	13.3233	12.7793	27.1283	17.6792	13.2412	31.3207	33.2369	31.4749	42.3321	24.9927	12.4533
93	USNM_481752	Cercopithecus	diana	diana	F	10.6773	22.2748	39.5011	24.1356	25.8158	32.3076	17.5448	16.3316	28.4377	43.7235	25.0506	30.9204	41.2998	42.9994	10.5137	20.2342	40.1952	27.1794	16.8978	19.9407	16.8365	29.381	15.0159	12.6347	21.1028	12.6646	11.928	17.2779	12.6532	12.0906	26.4086	18.4208	8.83086	27.5289	35.4375	28.203	44.4894	24.9952	12.1609
96	USNM_481753	Cercopithecus	diana	diana	F	8.63279	24.3762	38.7851	25.5078	26.9781	32.4824	19.4718	19.2753	30.5727	41.296	24.6292	31.7847	39.9186	42.2685	11.7745	21.663	41.6121	26.6559	17.6682	17.2302	16.8427	30.2652	14.2174	11.5737	23.4032	13.1512	12.2457	18.2777	14.4095	10.3066	27.1221	15.9134	12.1604	30.9174	31.5202	30.5992	40.8804	24.9328	10.9264
2193	Zurich_12676	Cercopithecus	diana	diana	F	9.24497	23.4111	38.4479	24.4418	25.9642	29.7328	17.3293	19.8246	30.2294	43.1125	25.1772	33.7199	42.9348	42.8833	10.5077	26.3705	42.4368	30.468	20.1387	20.3249	12.5961	30.3999	14.1261	13.3746	22.6887	12.5256	12.137	19.3319	12.7138	12.737	25.8792	18.6706	13.9257	27.3558	35.3745	29.6074	46.9857	23.1522	12.7305
2179	Zurich_12679	Cercopithecus	diana	diana	M	10.6862	30.0933	48.2119	32.0166	34.4303	36.5562	20.464	19.6831	34.3749	51.6822	26.5844	38.7931	47.5602	46.8431	13.1299	29.2102	48.0963	34.7349	19.9066	19.9249	18.173	35.9326	17.6243	14.5684	24.8385	13.4893	13.9276	22.4677	14.5663	11.3585	29.0772	21.2925	11.9818	32.3397	33.2276	30.8446	50.8028	25.5827	15.682
2194	Zurich_12680	Cercopithecus	diana	diana	F	10.1942	27.5355	41.6141	28.9039	30.7416	32.0052	19.9558	18.7743	33.1991	49.9825	27.1012	36.227	43.8357	42.6983	10.9411	29.0747	45.2142	32.9078	23.384	17.6236	16.5563	35.0752	17.4807	14.3424	24.5976	15.1321	15.2939	23.029	13.3471	10.268	29.9109	21.2123	10.8526	31.4652	28.3867	32.7777	46.7978	24.7531	11.7778
2195	Zurich_12681	Cercopithecus	diana	diana	F	8.40962	23.4157	35.7443	23.1926	27.0088	31.4909	15.6009	16.6181	31.3979	43.7037	25.1417	30.8147	40.709	40.3965	8.81066	24.7054	41.0211	30.4403	19.2101	18.6019	17.2032	31.4166	16.0919	13.618	19.4803	11.9213	13.261	21.0236	11.8401	11.9795	27.2332	22.6824	10.9201	26.28	34.8841	26.1127	45.3594	23.4903	14.8159
2196	Zurich_12682	Cercopithecus	diana	diana	F	9.41695	24.8855	39.127	25.2545	28.9909	31.5804	14.4949	17.844	31.1725	40.8444	25.2106	31.2626	40.0935	41.1337	11.3262	25.5286	40.9079	29.962	20.2487	17.1505	15.2879	32.9678	16.234	13.5721	19.9182	11.6885	13.674	19.5612	13.2715	11.4439	26.6887	20.3344	13.424	28.7966	35.8694	26.394	43.1373	20.7094	12.96
2191	Zurich_12683	Cercopithecus	diana	diana	F	9.82108	25.4913	39.1144	26.0243	27.7705	34.0762	17.098	16.3894	30.9146	43.5076	24.4602	31.8456	43.4395	43.2672	9.63398	24.9628	44.7512	32.9235	19.0193	20.0151	15.3196	32.0195	16.9166	15.4469	20.0923	10.798	12.7919	21.8693	13.7218	12.5425	28.05	23.5962	12.1208	29.2335	35.2198	29.456	48.4312	24.26	13.2672
2192	Zurich_12684	Cercopithecus	diana	diana	F	10.3805	27.7279	41.15	26.5983	29.8878	34.6246	18.2765	19.9526	34.4656	45.2067	27.4218	33.9619	43.6131	42.7518	9.77826	23.1168	44.4532	32.1152	22.125	20.3352	16.3195	33.3076	16.9893	14.3659	22.374	12.1799	12.7133	21.9272	13.7442	10.7985	29.2528	19.2707	13.3118	30.1764	35.6086	28.2257	47.607	24.0714	13.4136
2182	Zurich_12686	Cercopithecus	diana	diana	M	11.5633	26.9377	44.0192	29.4036	32.2676	35.4402	18.4696	17.0653	31.9489	49.295	28.2424	32.9174	46.7368	46.0419	10.5922	28.4983	46.8834	33.193	23.5515	20.0413	18.1505	34.7961	18.3223	15.4665	23.9754	13.9572	14.2027	22.1264	14.5219	13.8499	30.8246	20.5499	10.8393	27.2844	40.4214	26.0814	47.7511	23.8438	13.9678
2190	Zurich_12687	Cercopithecus	diana	diana	F	9.49847	25.9679	35.761	24.9718	25.7289	31.2028	16.3383	16.5375	29.4543	43.2953	24.8486	29.6995	41.4655	39.0872	12.1792	21.3792	40.0106	26.9239	17.2972	18.7015	17.0019	32.7323	15.0149	14.9538	22.3453	10.1286	11.6691	23.3942	12.9148	10.1757	26.6828	17.6775	12.4655	29.3522	29.0763	28.6351	42.4153	21.7396	12.3274
2189	Zurich_12688	Cercopithecus	diana	diana	F	9.59966	25.7917	39.6778	26.5937	28.2198	32.262	16.2488	19.3456	31.0583	48.4125	25.9141	32.0082	44.0239	38.9966	10.1236	24.4426	41.192	31.9236	20.9801	19.6687	15.3752	31.3332	14.2851	13.5426	23.6013	12.0916	13.5794	22.3262	13.0969	11.0285	26.717	20.838	12.2888	26.0301	29.835	27.0659	47.103	21.9485	13.1766
2266	Zurich_12689	Cercopithecus	diana	diana	F	9.56008	23.6855	38.1758	24.2755	26.3301	31.0506	17.7036	14.243	28.0653	40.6786	25.0953	32.8341	40.463	42.1224	10.6768	24.9195	41.6716	30.6873	21.6722	20.3178	16.3765	32.4423	16.6175	15.1599	20.2484	12.167	11.6498	19.895	11.8114	11.731	28.1348	20.8927	10.7863	27.9771	37.999	28.5846	46.7822	24.5499	13.457
2186	Zurich_12691	Cercopithecus	diana	diana	M	9.7864	23.0704	39.2764	25.5753	28.2052	33.9563	18.4905	19.444	31.2282	48.3275	28.1989	32.3475	45.8534	44.2686	10.6531	27.7017	46.3328	31.8583	19.3168	20.8544	17.4891	33.2786	14.4874	15.492	23.5576	12.1288	13.2311	24.2352	14.7092	13.0651	30.5323	23.416	13.7288	29.4175	31.5605	33.4378	49.0672	27.0103	14.1192
2183	Zurich_12692	Cercopithecus	diana	diana	M	10.6336	31.0077	45.9455	32.4367	33.695	37.2406	19.3535	20.8232	36.5342	46.0673	30.0545	35.1847	42.5085	45.3902	13.1986	28.1236	45.0853	29.6052	23.1358	21.3872	19.482	36.83	18.4403	15.1633	25.2712	13.2388	14.129	22.5339	15.9317	12.0859	30.0678	19.1089	10.5355	29.5143	36.2685	27.8667	45.7355	25.0218	13.7719
2187	Zurich_12693	Cercopithecus	diana	diana	M	11.2054	25.8359	44.2901	25.4189	29.7961	35.9807	15.0314	18.4142	33.1013	47.2594	28.3427	35.6279	47.4878	47.1139	12.6201	25.573	44.1988	31.8547	21.4434	19.1374	16.5856	32.0824	16.7677	14.0106	26.353	13.0711	13.0839	22.1368	13.1882	12.4881	29.0909	18.1169	13.5842	32.6133	33.8879	32.0855	47.1859	22.3796	14.9772
2267	Zurich_12694	Cercopithecus	diana	diana	F	10.1734	23.3191	39.3103	25.0463	26.6254	35.0822	16.1234	17.6174	30.7227	43.5365	26.7691	34.2927	41.3188	40.5519	11.2133	18.9338	42.0874	30.3562	18.9258	19.2628	15.04	31.8039	16.9218	14.9715	22.9279	12.7109	12.4688	18.9989	13.932	12.0379	28.5054	19.9774	13.2802	26.3326	33.5953	26.5937	45.2281	23.331	12.8961
2181	Zurich_12695	Cercopithecus	diana	diana	M	9.43095	27.9305	41.0102	32.265	33.8002	35.073	19.2631	20.7756	34.2843	46.968	27.6982	33.9122	43.3184	46.1737	8.99954	31.4675	47.3844	34.5171	24.6371	19.7963	16.8497	36.6865	17.3428	14.6878	25.9207	12.1956	15.566	27.8749	15.0784	10.152	30.2585	21.2537	13.0906	29.9667	39.3068	28.1237	48.3335	22.8996	13.3106
2268	Zurich_12696	Cercopithecus	diana	diana	F	9.76551	24.8322	39.8955	25.7598	28.6548	32.4108	16.118	19.7243	30.9618	45.6079	26.265	32.6158	42.5755	44.599	12.0495	23.4835	40.3365	27.1282	17.2728	19.2222	17.0766	32.1717	13.7027	14.2781	19.7485	14.0252	12.9427	17.6912	12.8334	11.8182	26.757	17.0463	12.0739	26.5641	32.46	23.3899	41.872	22.2694	16.8171
2269	Zurich_12699	Cercopithecus	diana	diana	F	9.15095	22.3323	34.2053	22.9995	25.789	31.537	17.3799	17.4497	29.6724	41.5332	25.485	30.4907	39.2603	41.8928	9.3821	20.7442	41.587	28.3883	19.6422	18.8131	16.467	31.0648	14.3962	13.744	19.1723	12.0014	11.7595	21.7451	11.5816	9.96185	26.0439	19.5894	12.2493	28.6538	31.5076	28.247	42.3626	22.6498	13.0932
2270	Zurich_12700	Cercopithecus	diana	diana	F	10.0817	23.6058	34.1925	23.4455	26.4843	31.9392	15.6361	16.8031	30.3749	45.5783	24.2636	30.1073	44.39	41.2628	8.37465	19.5645	41.7498	29.2079	18.8345	18.7055	14.5509	28.7182	15.1893	14.7458	19.4646	10.0554	10.6843	22.2586	12.9585	10.9165	26.8523	18.0815	12.4521	29.7668	27.5445	28.6015	44.8143	23.5387	14.0907
2262	Zurich_12701	Cercopithecus	diana	diana	F	10.0517	25.5389	36.3113	22.593	24.6156	32.4734	15.2309	17.3805	29.806	40.5266	26.1937	31.0286	39.1634	40.2955	9.01515	19.8587	42.0431	31.3531	21.4209	17.6335	16.2644	30.0279	14.283	14.4181	22.0643	13.1454	12.1999	20.9107	13.081	10.0497	25.9636	20.2354	11.1865	28.6754	37.0667	29.4144	44.5897	23.3034	12.8821
2263	Zurich_12702	Cercopithecus	diana	diana	F	9.68408	27.2039	39.051	26.1145	27.7927	33.4926	17.4689	15.6676	29.6378	42.6646	25.5446	33.0648	42.1115	41.0349	9.62592	22.7988	40.3279	27.9486	19.6029	18.3878	17.9262	30.2535	15.3781	14.1218	18.7515	14.1371	11.3721	19.4145	12.4399	11.6314	24.847	19.7483	9.86987	28.4896	30.8575	26.5242	42.8557	20.9288	14.7182
2180	Zurich_12704	Cercopithecus	diana	diana	M	9.52269	26.6045	42.0797	29.0459	31.2094	33.3762	21.6479	19.2978	32.4672	45.0568	26.565	33.6877	42.9259	44.7475	11.7226	29.6417	46.0546	34.558	22.5144	20.9345	15.4963	33.3218	16.0456	13.9189	24.5238	14.757	14.2633	24.6645	14.685	11.9585	28.5891	20.9252	13.1011	29.6316	37.7796	28.9455	49.2405	24.356	12.894
2185	Zurich_12706	Cercopithecus	diana	diana	M	10.4086	28.1157	44.2192	28.2373	30.6686	35.3478	17.703	16.8186	32.8879	42.5383	27.8709	32.4462	42.1515	43.5178	10.7371	27.0181	43.6529	33.9456	22.0873	16.516	19.3503	33.752	18.71	13.7481	23.8183	12.2929	14.7909	21.5491	14.2412	12.3565	28.4746	24.3307	9.56025	30.6856	37.3974	29.08	46.0627	22.353	14.9285
2264	Zurich_12708	Cercopithecus	diana	diana	F	10.6933	21.9014	39.1835	22.3494	24.6835	31.3736	16.4434	18.0337	30.8643	44.0385	25.3743	29.8693	42.5217	43.4563	12.4908	20.6289	40.4665	26.7711	18.2033	20.4762	18.9111	31.8405	14.7699	13.469	20.0129	11.7254	11.8405	17.3434	13.312	11.3304	25.8281	17.3039	11.0183	28.0905	34.4342	28.5284	42.655	23.2461	12.4261
2184	Zurich_12709	Cercopithecus	diana	diana	M	10.2384	28.0339	43.5333	30.7231	33.026	37.6151	19.2852	20.3232	32.8471	46.0851	28.5227	32.7455	43.2578	44.9913	13.1888	27.1025	43.6292	32.9935	20.3026	21.0133	17.1608	33.5148	16.3201	14.8744	22.9254	13.7649	13.4266	25.2481	14.5656	12.2322	30.0714	25.1184	13.1271	28.5009	38.1842	28.876	49.1082	25.4065	15.6907
2188	Zurich_12710	Cercopithecus	diana	diana	M	11.0878	24.2365	39.356	23.8046	27.0897	31.3342	17.1808	20.9712	31.4886	43.5522	27.9881	31.8566	41.5453	46.2257	8.03029	22.2989	44.0309	32.6366	21.8022	18.1061	15.6475	29.0974	13.9828	11.7382	22.6278	12.7846	12.5312	21.369	13.7172	10.6414	28.7788	20.2589	14.0459	30.1745	37.4925	30.2856	46.0688	23.4247	13.7757
2104	Zurich_12711	Cercopithecus	diana	diana	M	12.2783	31.8527	50.3201	34.7353	34.1127	38.6924	19.7091	22.6862	35.7504	47.7975	28.7542	34.7378	43.6727	45.8966	12.009	28.6692	50.1468	34.4473	24.7559	22.487	16.2282	36.2172	17.6858	15.3331	28.0659	12.5466	16.5992	23.0045	17.9651	11.674	31.3209	19.2044	13.0749	26.3494	33.3194	27.7663	49.0898	25.8823	14.0903
2265	Zurich_12713	Cercopithecus	diana	diana	F	9.62972	26.8657	38.5648	26.5804	28.203	31.0025	16.4269	17.305	30.1404	42.4887	25.5155	32.5447	44.4708	44.6263	15.7004	23.2428	39.0046	25.8324	15.006	19.3092	17.9699	31.8508	14.9184	13.5293	20.713	14.2411	12.8907	21.4998	13.0624	10.303	26.9018	17.5759	10.4008	27.242	35.0013	29.617	42.1897	21.1995	12.137
2114	Zurich_12714	Cercopithecus	diana	diana	F	10.3089	23.3996	37.1278	23.5376	25.4478	31.3321	17.0222	16.8213	30.007	43.1092	23.9751	32.6837	40.4893	41.6018	12.0102	21.1599	39.2258	29.4836	18.768	18.1671	14.8867	31.9877	15.5703	14.3116	21.6588	11.3792	11.7982	20.6398	12.8852	11.0865	25.9037	19.2535	11.714	28.767	33.5512	26.8631	43.4005	22.628	14.7574
2112	Zurich_12715	Cercopithecus	diana	diana	F	9.36735	25.316	35.1429	25.1394	27.2171	31.3389	15.847	17.2624	31.3793	42.7869	26.0708	31.9997	38.2419	42.8459	12.2625	22.7654	40.1107	27.3732	17.511	21.0654	18.1638	33.4644	16.8804	13.3589	20.3583	12.524	12.6849	20.9951	13.1213	11.4504	26.4098	19.158	12.7791	25.404	33.3338	30.2393	44.1691	25.2331	12.5703
2108	Zurich_12717	Cercopithecus	diana	diana	M	10.4543	28.9044	45.1168	30.6252	33.5366	37.7253	20.0889	19.4893	35.1729	44.2889	26.7276	34.6991	41.9113	49.0947	13.5834	28.8906	44.6614	33.9116	22.5003	20.146	18.2099	36.8723	18.4437	14.9298	23.1297	14.3721	16.248	23.4157	15.0564	12.4585	31.185	25.6352	10.1862	29.4976	39.2815	30.0797	47.964	26.3009	13.7874
2106	Zurich_12719	Cercopithecus	diana	diana	M	10.4915	30.1198	46.0223	29.7659	33.0854	39.1893	18.5049	18.5338	34.554	43.6409	28.2627	35.5717	41.3327	41.7355	13.2026	28.8366	46.3848	32.0092	21.2027	22.8033	18.3955	34.9527	18.0073	15.4519	23.3266	13.0697	12.8938	24.007	16.2751	12.7961	30.1228	24.3285	13.3775	24.7593	35.2853	25.5631	48.3246	23.2404	14.3448
2103	Zurich_12720	Cercopithecus	diana	diana	M	11.4354	27.5819	46.3379	29.3368	30.1379	35.0788	19.5782	20.106	32.5149	42.4969	27.3513	36.1134	42.2882	44.546	12.1729	28.3903	47.9286	34.6614	24.2384	21.2096	15.678	35.7699	16.6082	14.7209	27.2722	12.6766	14.5456	22.9189	16.5652	10.8709	30.3625	22.4602	12.7435	27.4306	39.5104	29.1861	49.0475	25.557	14.5296
2105	Zurich_12722	Cercopithecus	diana	diana	M	11.2044	32.3613	46.8983	35.0371	35.9868	37.7815	21.5959	21.0026	37.5142	48.4558	29.5325	38.351	41.8864	42.3495	13.1814	30.7205	45.7838	35.5429	23.88	22.8053	16.359	36.4124	20.2849	14.0119	26.5484	13.73	14.9415	26.5435	15.2005	11.9105	31.7863	22.3824	11.7106	28.3705	33.391	27.3699	50.2791	25.0871	14.2989
2278	Zurich_12723	Cercopithecus	diana	diana	M	10.7042	30.429	47.0826	31.9255	34.5352	36.2159	20.0097	19.9256	36.5253	45.4771	30.8539	38.9855	43.8872	47.7826	14.241	27.0046	45.3159	30.7138	NA	22.271	19.0648	35.993	18.6426	14.9172	NA	16.6642	15.3835	18.806	16.6778	11.6749	30.1538	NA	10.3722	28.9871	36.3849	32.1792	47.4196	24.6648	13.3841
2107	Zurich_12725	Cercopithecus	diana	diana	M	10.8566	29.3609	43.5429	31.234	32.6602	37.6274	18.2072	20.0374	33.5286	44.7275	27.568	35.7485	44.0947	47.6527	13.8637	24.9853	44.7844	33.1508	19.5476	18.2954	16.5345	35.5194	17.4415	14.7667	24.8168	12.5428	14.1944	25.7415	14.646	9.23705	31.7226	24.2057	12.7415	34.7144	35.5155	34.4449	47.1855	23.8808	15.0058
2277	Zurich_12726	Cercopithecus	diana	diana	M	10.8336	26.7348	44.0854	30.6272	32.2621	36.2947	19.8264	22.9344	35.0553	46.6891	27.7706	34.5195	46.3206	47.0307	9.26714	28.3169	48.9204	34.8966	23.3463	21.2129	15.1188	34.2712	16.7003	13.6438	23.936	13.5294	14.9614	23.8689	15.5689	11.9275	30.5955	22.5562	14.7791	31.5089	38.2456	33.1898	50.9827	24.9874	13.6014
2275	Zurich_12727	Cercopithecus	diana	diana	M	10.2865	23.6627	40.4787	26.1005	28.6108	31.1671	18.8178	19.2915	31.5181	41.8409	26.1956	34.3388	42.3115	45.6081	9.65637	28.3037	44.0175	31.5343	22.8011	20.2493	15.6672	35.8691	15.3677	16.6125	25.4414	14.1946	14.7045	18.8578	13.5751	10.5785	28.3666	16.1926	12.9155	27.9187	35.6309	27.9	45.5753	25.5845	12.627
2109	Zurich_12731	Cercopithecus	diana	diana	M	10.531	24.5668	43.7314	27.5592	30.825	34.1018	20.09	20.1509	33.8041	42.4594	27.588	34.3537	40.5689	46.4341	11.7133	26.1101	43.698	32.1258	22.736	19.2811	15.9374	32.6133	16.7732	12.9349	23.431	13.3518	14.9536	20.4953	14.8175	10.5282	28.8861	21.7307	12.1	28.1394	42.255	28.9925	47.0384	24.7141	13.6875
2113	Zurich_12733	Cercopithecus	diana	diana	F	8.99219	22.483	34.1826	23.1745	25.645	31.8873	17.5661	19.0052	31.6119	40.9402	25.9546	32.4107	40.3821	43.9532	10.5757	21.1813	40.6352	29.5895	20.3791	18.8896	15.127	30.6883	15.8621	12.2588	22.3899	11.747	13.0604	22.9189	12.9166	11.0464	28.1477	18.8204	13.979	27.9929	35.4504	29.0097	43.529	23.1205	14.3887
2273	Zurich_12734	Cercopithecus	diana	diana	M	10.124	26.5949	46.6778	30.1493	31.3082	35.8128	17.6034	20.1538	32.4533	50.2338	26.0019	33.6173	46.9455	46.778	14.3783	27.6702	44.2451	31.2739	19.5301	21.1898	15.0933	33.2091	16.4173	13.3328	21.7904	12.2336	13.897	19.1431	15.8997	12.977	29.6728	21.4508	12.4468	28.6135	38.2763	31.6486	47.2286	25.8318	15.2319
2276	Zurich_12738	Cercopithecus	diana	diana	M	10.1489	25.1863	41.1791	29.3227	31.9223	36.4667	18.2806	20.8625	33.9114	42.7031	27.9368	34.5065	43.6242	46.7097	11.899	26.7916	45.3419	35.0297	21.6401	20.154	15.1498	33.8055	17.5539	15.0326	23.7951	12.3159	13.1126	24.5288	14.5657	11.5839	30.7667	23.3519	13.1599	31.9927	40.8637	33.0984	50.2297	24.4952	14.4111
2110	Zurich_12739	Cercopithecus	diana	diana	F	9.49083	25.0097	39.7741	26.4404	29.0797	34.8443	15.5211	19.713	31.3525	46.104	26.2168	32.5738	37.9958	42.1952	11.092	23.6517	42.6446	31.0109	21.0527	19.995	14.4889	31.3905	14.3804	13.5109	21.8612	11.3361	14.0013	21.4097	13.8157	11.3728	28.0116	21.5147	14.6746	29.459	33.5657	29.5416	45.814	25.6213	13.8892
2111	Zurich_12740	Cercopithecus	diana	diana	F	9.39647	23.9387	37.2339	24.0131	26.724	31.9574	15.0241	17.0218	30.6219	43.3995	26.3057	31.7987	44.983	44.3366	13.6	25.5311	38.9863	29.2919	17.5578	18.1383	15.3944	30.7044	15.702	13.0812	22.1221	11.0693	12.2587	21.83	12.7138	13.2408	27.9151	21.5336	12.4591	28.4323	36.8562	28.2244	43.8635	23.4663	13.0445
2274	Zurich_12930	Cercopithecus	diana	diana	M	10.375	28.0364	42.451	30.1707	31.8003	34.7927	18.6381	21.2066	33.3719	44.1076	27.8762	33.3898	43.6591	44.1432	11.5745	25.1798	41.8456	29.6083	18.8911	21.3249	15.3598	33.223	15.4838	15.8988	23.6613	12.6372	14.1764	21.8189	13.2939	11.0646	28.3864	17.9338	14.6268	28.4814	31.0861	30.6262	46.9581	24.6142	13.0091
2271	Zurich_12932	Cercopithecus	diana	diana	M	10.0428	25.7538	43.8629	26.9678	30.9825	34.4919	19.002	18.4299	32.9701	45.2759	26.6268	32.9698	39.4715	44.1665	11.875	28.6196	46.0774	35.0393	23.1452	19.9917	18.5101	33.8019	16.5616	15.8356	26.1556	12.4049	13.6101	21.6673	14.9951	11.9661	29.6023	21.924	11.7244	31.4311	34.5934	29.813	49.4302	24.3494	15.9927
2102	Zurich_12934	Cercopithecus	diana	diana	M	8.00389	26.6938	38.5127	28.5634	27.4673	31.0616	16.3239	17.6957	29.7466	49.5761	26.0021	32.7707	46.1074	45.8312	12.7936	26.0693	41.3908	28.5314	20.4036	22.0385	15.3353	34.3612	15.6992	14.2409	27.7232	12.8151	13.4561	21.8701	13.214	10.4193	27.4475	15.9822	10.5579	25.9177	30.1253	29.3724	45.8597	25.2057	13.6037
2272	Zurich_12939	Cercopithecus	diana	diana	M	10.5122	31.6047	47.1493	33.7472	33.1299	34.881	18.5307	22.4214	34.6595	47.6064	28.35	34.1887	47.2692	46.2478	16.0045	29.6692	43.8374	28.7009	17.426	21.429	16.6477	35.4688	16.3873	12.4759	24.5807	13.3939	15.7588	22.1241	15.4376	10.6391	30.1923	20.3205	12.1831	29.1002	33.7604	31.2239	45.2055	25.2071	14.0264
3213	BMNHL_35.1.30.23	Cercopithecus	diana	rolowei	M	11.0635	28.2839	47.0693	30.8508	33.803	38.0144	16.5017	21.7181	37.1461	58.7387	29.6786	35.8323	51.0861	46.7971	14.7307	30.0665	47.5016	35.461	22.536	20.2338	16.7398	33.8491	18.4654	13.9055	25.835	13.0006	14.9795	22.6889	17.6434	13.4448	30.3634	21.6341	12.9106	31.7907	30.8622	31.138	50.3983	27.0146	13.5172
3211	BMNHL_35.1.30.24	Cercopithecus	diana	rolowei	F	9.29333	26.455	38.2479	26.5251	27.5597	31.5653	16.1899	16.2379	28.9369	48.2469	25.2546	33.8316	45.6226	41.3304	11.2875	26.6158	43.7233	32.2998	19.7835	18.8862	16.7575	34.9337	15.1764	14.5228	22.0716	13.8479	13.1241	20.6041	13.9781	14.0898	29.0037	19.7872	11.7541	29.1408	28.1721	25.3261	46.6175	24.5416	12.8689
3212	BMNHL_35.10.22.19	Cercopithecus	diana	rolowei	F	9.69119	31.3674	38.5164	28.9531	28.5238	30.233	15.7175	16.8438	29.9255	45.7441	25.3642	32.5159	44.9293	44.2904	8.18977	23.41	45.3094	30.1736	21.9041	20.8036	15.5789	30.9337	14.4752	13.5747	20.5866	13.8658	13.8082	18.9018	13.9477	11.9332	27.3388	17.8198	10.724	28.8987	33.623	27.5668	46.2097	23.9768	11.9125
3214	BMNHL_71.2328	Cercopithecus	diana	rolowei	M	10.9193	33.1399	49.7609	31.0782	33.7529	37.0202	15.7958	19.6163	35.5467	51.7371	29.2646	36.6477	45.9827	44.5386	12.6371	30.7507	46.4725	32.9194	23.8192	22.7882	18.0432	34.2323	17.3656	12.47	29.2288	15.3637	17.5313	22.2171	15.9361	11.916	30.2671	17.0298	10.0212	30.2252	29.9229	31.2672	49.986	26.4097	13.2125
3210	BMNHL_71.2329	Cercopithecus	diana	rolowei	M	10.6247	28.8167	44.0736	28.0801	31.41	34.0969	18.1798	19.8875	34.2806	47.7115	27.627	33.7819	46.1776	46.1625	11.048	25.0309	43.1167	31.2286	19.116	19.8336	16.7142	31.0481	16.4146	12.3556	21.2906	13.8724	13.8235	21.3724	15.0586	9.90279	28.6713	20.0976	11.8004	31.6571	33.4527	31.2371	45.5021	25.534	13.6116
3251	BMNHL_1997.289	Cercopithecus	erythrogaster		M	9.40872	21.554	37.3113	23.4319	25.9425	30.584	16.4271	18.4511	30.2016	44.3211	25.1996	31.187	38.2845	40.6527	7.72741	19.5832	44.2965	31.8954	24.1113	17.0312	14.2397	28.4788	14.9043	11.2841	23.7805	10.1507	11.6914	17.6346	13.5987	10.8637	29.2968	15.8056	13.6511	30.3412	32.5115	28.6911	44.187	23.4033	13.4361
3250	BMNHL_1997.291	Cercopithecus	erythrogaster		F	8.95843	18.4448	28.7648	18.9232	20.9754	27.1651	12.713	16.8366	27.6763	42.1928	22.7354	26.9806	42.521	40.8458	11.0229	16.2877	36.1942	25.3183	17.5103	17.3748	13.5523	27.7598	14.0374	11.7475	20.5305	9.9974	10.5252	17.9794	12.2547	9.86223	23.2289	13.9981	12.8487	29.972	29.8731	27.1807	39.8486	21.9045	13.116
3252	BMNHL_1997.293	Cercopithecus	erythrogaster		M	9.49504	22.2645	36.9455	22.9666	23.4581	31.1429	16.0182	15.5086	27.6969	45.3743	24.9066	31.3118	40.9603	43.4534	10.0646	21.64	45.3644	31.7605	24.0329	17.2924	17.1465	33.2881	14.6508	16.3851	25.1872	10.3579	11.8891	19.7537	13.8828	10.5781	26.4861	17.227	11.8574	32.1426	33.0453	27.4724	43.3295	22.3419	13.7937
3249	BMNHL_1997.296	Cercopithecus	erythrogaster		F	8.35666	17.3768	29.9318	18.5971	20.852	26.6845	13.3126	13.5117	26.1455	41.9809	23.7076	26.8608	42.1087	42.1658	8.54201	16.2659	38.4128	25.4454	16.4744	19.7023	15.1381	26.9782	14.696	12.1564	18.1332	9.79723	10.6594	16.145	12.8574	9.62676	24.693	15.8647	9.729	26.1718	32.3024	25.0553	41.174	24.2019	15.5542
3245	BMNHL_1998.187	Cercopithecus	erythrogaster		M	9.04003	20.6587	39.2746	22.5328	26.9059	30.6413	17.055	17.8826	32.7904	47.2641	25.6951	33.415	43.9024	40.5412	10.8564	23.7612	43.817	31.3972	21.0461	18.7703	15.6198	32.6814	18.2086	13.7835	22.4292	9.64823	14.2201	20.1694	13.2298	10.134	28.0188	19.8016	13.3532	31.2164	28.8451	31.0255	45.5298	22.8436	13.5638
3248	BMNHL_1998.326	Cercopithecus	erythrogaster		F	7.83501	17.2722	27.2166	17.3569	20.2378	25.9214	14.5801	13.7402	25.6668	40.2294	21.9536	26.4492	38.2599	38.7892	9.81948	14.9592	35.1533	23.6367	16.3644	15.6737	15.8693	28.4648	13.7	12.3195	18.3287	9.75319	9.93636	17.5045	11.0191	9.72768	23.42	14.4727	10.098	26.5567	29.3878	22.4193	36.2382	21.119	14.138
3247	BMNHL_1998.327	Cercopithecus	erythrogaster		F	7.81484	18.6923	30.6489	18.6458	22.0172	26.8598	14.3921	14.8014	27.2112	41.8809	22.8316	27.4145	39.4808	38.7852	8.04735	15.0633	35.8289	23.0813	16.0016	17.7416	14.9948	26.6041	14.3623	11.63	17.7575	11.2118	9.6764	14.1025	12.5977	9.71388	22.8488	13.388	10.5609	26.7655	27.2438	23.4873	36.9167	21.9874	12.4703
3246	BMNHL_50.152	Cercopithecus	erythrogaster		M	9.3914	19.8621	36.9736	23.358	26.1721	31.6443	18.5486	19.3269	30.1127	45.7041	25.2919	32.7462	41.7423	45.6826	11.6466	19.84	44.0806	29.4787	23.9562	20.7727	14.4519	32.2978	15.3057	12.6765	23.0966	11.0068	11.545	19.4547	13.5299	10.6651	27.9999	14.9934	14.7048	33.0711	35.1316	32.9759	43.9386	23.8694	13.244
3253	BMNHL_50.153	Cercopithecus	erythrogaster		F	8.74043	17.894	29.4873	18.912	21.283	27.1203	13.0297	18.271	28.0228	38.444	22.1722	26.3191	42.1595	36.4462	11.1643	19.3214	37.3826	24.8537	15.1502	17.5638	13.0437	28.8691	12.6179	14.1559	19.5671	9.83251	10.7819	19.543	11.5616	11.0902	23.9948	14.9565	13.4499	29.4148	30.0412	27.4912	39.9531	20.2323	10.8626
3255	BMNHL_50.156	Cercopithecus	erythrogaster		F	8.85275	18.0821	34.9785	19.7382	22.4514	27.971	12.4033	18.219	28.8274	37.3238	25.3687	31.3086	36.1433	43.1481	9.95808	20.6497	40.7643	26.7976	19.8584	18.8085	13.3989	29.5995	14.7664	13.5122	21.6408	9.67684	11.0674	15.1399	12.5322	11.787	24.9792	14.2717	13.6824	28.9488	38.3327	30.7047	41.5336	22.3622	11.9724
3256	BMNHL_71.2330	Cercopithecus	erythrogaster		M	7.22323	19.4923	32.2129	21.7299	25.232	30.0314	16.508	17.9671	30.2493	47.3457	25.8752	30.2399	43.6493	40.5103	9.9898	25.1308	42.9548	30.8246	18.6599	18.6834	14.528	30.2531	15.1508	12.4062	20.5058	12.6789	13.0903	24.1281	13.3774	10.7868	25.71	21.7999	10.8633	29.7815	31.8585	30.4842	44.5893	20.3567	13.8384
3254	BMNHL_72.834	Cercopithecus	erythrogaster		F	8.66844	22.9297	36.9035	22.999	24.2774	30.4481	14.0868	19.7973	28.0592	42.0305	26.3365	31.4225	42.846	42.7643	7.4278	19.6838	42.9159	27.9583	19.6772	18.4635	13.7786	28.7086	12.145	12.9342	21.3815	10.3868	11.7332	17.5692	12.3496	9.73594	25.912	15.5761	15.5156	27.8767	34.5418	28.1304	42.8502	22.0989	13.1753
3272	BMNHL_32.8.1.6	Cercopithecus	erythrotis		M	10.5622	28.0032	44.9345	28.06	30.749	32.5441	18.3358	20.8212	34.2723	50.6058	28.1895	37.0111	43.7536	47.1315	14.5802	30.0344	47.736	35.5532	21.725	20.1361	16.5057	36.0066	16.1698	14.4931	25.2895	13.3688	16.3654	21.9184	18.1431	11.603	33.3126	24.3726	12.7297	30.4061	33.1244	29.5616	48.8724	28.2141	16.2845
3271	BMNHL_4.7.1.4	Cercopithecus	erythrotis		F	8.21044	18.539	30.4764	18.2459	20.3852	26.3068	14.2935	19.1659	29.6866	38.1115	24.6547	28.4235	38.3284	39.6526	7.79178	16.7798	41.0516	26.7387	19.4167	18.3489	12.049	26.6413	13.0509	12.8691	20.0779	10.7667	12.5283	17.6105	13.4142	9.92757	26.4195	14.0121	12.8803	30.6521	34.1397	29.6681	40.1359	20.9547	13.1319
1329	FMNH_35143	Cercopithecus	erythrotis		M	8.96334	26.76	40.3471	29.8645	30.9757	35.7329	20.1391	17.8885	31.7473	43.51	26.6227	34.003	42.4478	42.3259	10.6825	24.2953	43.0268	31.8433	21.0868	21.3619	14.082	31.6994	18.2091	13.0927	21.7647	12.4471	13.3276	21.532	13.6425	11.654	28.2546	21.5453	12.9315	29.5798	29.378	31.8806	48.1599	25.2706	12.9875
3520	PC_camII503	Cercopithecus	erythrotis		M	10.4341	30.0425	46.8975	31.6174	34.529	36.4561	19.0089	19.6684	34.8261	49.2474	26.7155	36.2578	40.0177	44.823	13.8879	29.9813	46.5608	36.8715	29.4338	21.2953	17.406	37.2697	18.3501	14.7073	26.6667	13.7785	15.5533	22.9798	14.6802	11.6335	31.0442	23.8275	11.4848	28.7508	31.5793	29.1052	49.0268	25.7965	14.5242
3521	PC_camII504	Cercopithecus	erythrotis		M	9.4481	27.2239	46.0617	30.0166	30.1229	35.5439	20.4592	18.9022	32.6585	45.3577	27.4933	35.2289	46.8174	46.823	12.838	27.6105	44.3944	34.1215	21.8734	21.4756	16.1934	35.23	18.418	14.1919	26.0176	10.6794	16.0017	19.2631	14.9267	14.6238	31.3506	21.0836	13.1474	31.6294	36.0819	32.2227	50.5588	25.0213	14.8619
3518	PC_camII59	Cercopithecus	erythrotis		M	10.3748	22.9643	37.3924	23.1914	24.5007	32.2448	14.2893	17.3409	29.7624	47.5594	26.6251	33.3444	47.2046	47.7871	9.04675	17.7398	42.9047	29.0706	18.2568	NA	14.7258	30.3587	14.6214	15.6791	20.9218	10.8618	13.2128	16.5511	14.4189	10.4661	29.2752	17.2818	11.4645	NA	30.4811	33.5758	NA	NA	16.0339
3519	PC_M132	Cercopithecus	erythrotis		M	9.97853	22.4942	38.6013	20.9668	24.0901	31.5519	14.2086	18.9702	30.551	43.1925	26.0935	31.9903	43.8029	42.1713	12.9923	21.7334	40.4628	29.8962	19.1959	22.1628	15.0568	30.853	15.1268	13.9475	23.095	10.6652	11.7418	18.8671	13.6552	9.76701	28.1237	18.123	13.1937	31.614	38.2786	30.8432	48.2662	24.7044	11.7874
3523	PC_M135	Cercopithecus	erythrotis		F	8.69587	20.5912	33.2252	21.4991	20.1469	28.0447	12.8647	19.4118	27.1446	40.1089	24.7745	30.8748	41.2706	42.0457	8.48974	17.1587	39.8097	28.0066	19.4088	18.736	10.4328	28.5128	12.5722	13.6645	21.6435	10.0128	11.7835	14.7863	13.1352	10.9347	25.4348	14.6517	14.8909	31.4159	36.4182	26.6809	41.9344	23.6516	15.3565
3517	PC_M137	Cercopithecus	erythrotis		F	8.95417	19.7797	28.7697	17.9682	21.7973	27.7344	12.0963	16.7087	27.5658	38.6736	23.7993	29.7316	37.4725	39.5485	8.53067	13.7704	39.2011	25.8294	18.3463	20.4694	13.7511	27.7309	13.2383	12.8276	18.5021	10.6998	9.2652	16.5151	12.2309	8.82026	25.284	12.9301	12.5617	24.1143	33.317	23.4678	41.6829	23.3749	14.7376
3522	PC_M45	Cercopithecus	erythrotis		M	8.33926	26.0481	39.1077	26.0477	27.7484	31.1022	14.9573	20.1954	31.9066	38.7321	28.454	36.1028	42.4084	45.2535	12.0063	23.6464	39.7358	27.9714	18.0446	21.9249	14.4059	31.4134	14.9941	12.8883	17.6298	13.4627	14.8518	18.6499	14.4111	10.2702	27.2804	22.7275	14.1134	27.8003	38.1296	25.7018	44.2248	22.2363	16.7348
2434	Tervuren_28426	Cercopithecus	erythrotis		M	9.98983	24.9472	38.9739	26.6067	28.306	33.0769	18.5921	20.0343	32.2824	43.5816	24.6992	32.9829	44.4781	46.3276	13.146	22.1213	43.8938	29.6497	16.5657	21.5997	12.9469	34.1326	16.0208	14.918	18.5808	11.983	12.7725	20.4184	14.4963	9.38875	29.5877	22.8144	13.6541	27.4659	36.9491	25.3359	46.5583	24.4356	16.3949
2433	Tervuren_74.032-M-0016	Cercopithecus	erythrotis		F	10.3764	22.8398	37.5714	21.1864	24.7	29.848	13.3212	16.7858	28.0468	43.4947	25.2104	31.6415	43.5583	44.0622	11.0444	20.3865	40.1675	29.3043	18.7576	19.166	15.3639	29.8339	13.135	12.7124	21.2896	11.9209	12.4152	16.3104	13.9036	10.4225	26.5198	16.8333	11.8862	32.3867	33.1763	29.1766	42.7285	22.4148	14.0484
3276	BMNHL_17.1.15.2	Cercopithecus	erythrotis	camerunensis	F	10.2747	19.2349	36.7527	20.3764	22.3224	29.5906	11.3156	16.8418	28.6466	42.6372	26.4015	29.403	40.0867	41.9223	10.5862	18.5441	38.7526	24.977	16.1828	18.9131	14.6598	27.6554	14.8831	14.2889	21.8705	8.78508	10.5814	16.6329	12.9542	7.82579	24.3212	15.166	11.3804	28.7618	33.2516	27.7233	39.9074	20.0016	12.5219
3275	BMNHL_48.493	Cercopithecus	erythrotis	camerunensis	M	10.0397	27.5038	41.9401	29.2017	29.4877	31.4621	17.6861	19.3964	32.0709	47.7218	26.5282	36.4917	44.8627	46.6079	13.2315	27.6755	47.1287	34.3394	NA	23.2703	12.8191	34.5148	16.0697	16.0777	NA	14.0993	14.722	20.0873	16.0997	10.1452	29.151	NA	12.0804	29.0216	36.8507	29.4416	49.6141	27.6838	14.2376
3273	BMNHL_67.1744	Cercopithecus	erythrotis	camerunensis	M	9.51888	24.4283	38.8827	27.2771	25.9614	32.7755	18.2959	21.1011	30.174	40.554	26.7159	30.8263	41.7146	42.0429	10.7647	20.838	41.2002	28.5385	19.7528	18.0458	14.1164	31.6913	13.9914	15.6402	24.7482	13.1391	12.7793	20.8551	13.6081	9.07485	27.7567	16.5841	13.0205	32.9799	38.2468	29.0126	41.9062	21.3332	15.3386
3277	BMNHL_67.1745	Cercopithecus	erythrotis	camerunensis	M	8.56524	25.7241	37.6968	28.8899	28.0923	31.3381	19.4643	23.1082	32.6552	43.4059	28.2934	34.616	45.0036	45.3515	9.34657	24.3856	45.8276	31.3866	22.5738	20.6135	11.8118	32.3053	14.7696	14.9792	25.9555	13.2916	13.5601	19.4803	14.5829	12.8693	30.7942	15.7109	15.9732	30.687	30.098	31.2427	45.1291	24.9385	13.629
3274	BMNHL_67.1746	Cercopithecus	erythrotis	camerunensis	M	10.027	22.049	36.8546	24.6464	26.7083	32.5346	16.9858	18.4707	31.6969	50.2222	26.7295	31.2237	44.4053	43.1924	9.2444	21.6832	43.3196	32.1011	23.6131	18.7161	15.7854	31.3849	15.9195	15.0139	25.1866	10.0917	12.7914	19.8079	15.0842	10.9816	27.3861	15.2984	11.9527	30.932	31.9759	28.9572	44.2787	23.4048	13.4245
812	AMNH_81000	Cercopithecus	hamlyni		F	7.37295	26.1564	39.6675	29.0484	31.3231	34.4989	16.7425	18.4432	30.5688	44.4886	27.0194	31.2716	41.4945	40.5509	11.2903	26.4741	40.4983	26.7144	21.2195	20.8704	17.3949	33.2678	14.9533	12.3075	22.0742	13.2785	13.1908	19.1876	13.4245	13.1208	27.8166	18.3842	9.51363	27.246	30.0455	29.9956	44.0775	27.0132	12.8635
811	AMNH_86948	Cercopithecus	hamlyni		M	8.53467	26.6158	43.4058	34.0209	34.854	37.4066	26.6003	19.5209	33.0162	45.8038	27.5108	36.6647	46.2808	45.9492	15.4812	27.3151	41.7405	31.9359	20.8028	23.0819	19.0934	35.1051	17.949	14.7222	24.304	15.4748	13.8939	25.1065	14.2205	11.8814	31.966	20.8278	6.3668	30.433	33.6925	32.174	46.8517	27.1981	13.8675
810	AMNH_90028	Cercopithecus	hamlyni		M	9.31858	29.769	44.9808	34.4997	35.1722	37.9763	22.6202	22.2667	36.7542	46.1744	28.6065	33.6703	46.0275	44.6355	12.3675	NA	45.3288	NA	NA	NA	16.5466	35.5782	18.5784	13.8028	NA	13.5785	15.7371	24.5017	14.7343	NA	NA	NA	10.7119	NA	NA	NA	NA	NA	13.752
2397	Tervuren_11983	Cercopithecus	hamlyni		F	7.73806	24.3299	35.8885	24.8615	27.9312	33.5112	19.8616	16.8251	30.7	42.4661	26.3998	31.9692	NA	41.3172	NA	18.5738	NA	NA	NA	19.7604	19.215	30.5845	15.2107	13.5473	20.3046	14.1908	11.4692	16.3978	12.0057	10.9144	26.817	15.491	11.1967	29.2206	28.5592	30.1758	NA	22.8051	14.5617
2398	Tervuren_15654	Cercopithecus	hamlyni		M	9.9638	26.2448	42.3724	31.0889	31.3	36.3245	23.927	19.3563	32.3506	46.1579	27.0117	36.1408	40.8782	46.1572	11.582	23.464	NA	33.396	26.2608	21.5691	16.2596	32.8368	17.7759	13.4172	23.3576	13.3961	13.7657	21.7525	NA	10.3707	NA	19.804	12.205	33.9244	32.1221	30.8293	47.8788	25.2311	NA
2396	Tervuren_23700	Cercopithecus	hamlyni		F	6.44994	25.0431	35.3962	27.8761	29.506	31.5514	19.6323	15.7748	29.4295	43.0311	26.8707	33.2644	42.572	45.3983	15.0303	23.2881	36.2712	23.351	18.1534	22.3415	19.6348	33.3177	15.4071	12.5127	23.7193	14.4301	13.2982	20.244	13.8706	11.044	28.804	12.8955	8.8803	29.0325	31.4268	31.2086	40.1154	26.6003	13.5434
2395	Tervuren_28793	Cercopithecus	hamlyni		M	8.27185	26.9499	41.8585	32.7293	33.3598	36.341	23.4348	20.5098	33.6788	49.221	28.2978	35.8798	45.3515	45.8333	13.9798	26.9753	42.8359	28.7396	NA	21.7766	20.4962	38.5122	17.2118	14.504	NA	14.6732	14.2421	23.7751	13.8717	11.753	31.263	NA	8.73386	30.3188	29.0678	32.8436	44.4077	26.6284	15.5442
2394	Tervuren_28794	Cercopithecus	hamlyni		M	8.05676	23.7871	39.9966	28.2105	29.8467	33.9549	22.1013	17.6112	31.1023	46.6639	26.4512	34.5634	43.877	44.5647	14.6779	25.8166	39.7313	27.6436	19.8291	21.6651	18.5874	33.8239	16.3158	12.8247	21.1487	14.0484	13.7989	18.6056	13.1258	14.3098	30.4168	20.974	9.48873	28.5421	30.1291	30.4558	42.8871	27.2827	16.2685
2393	Tervuren_35120	Cercopithecus	hamlyni		M	10.4198	29.3246	44.4565	35.4503	35.0682	40.8419	25.597	23.9001	38.1845	52.8804	28.4099	41.6576	47.7139	46.8911	11.6	29.7784	45.898	36.5788	27.8017	21.0179	16.9788	39.8353	19.9242	15.154	29.8987	15.0691	13.6813	24.4928	14.1795	13.3828	32.2642	18.135	12.0393	33.1407	33.5729	32.1938	51.7828	28.4932	16.5086
2399	Tervuren_5319	Cercopithecus	hamlyni		F	NA	28.1446	39.4481	NA	NA	NA	16.9875	14.9048	30.5798	42.0656	26.1379	34.9856	40.2415	41.9757	10.5363	25.2433	40.3743	26.3474	19.7118	20.8676	16.7602	34.2971	17.5364	13.4385	20.4271	14.1251	13.5092	18.2409	12.1295	11.3392	28.1015	15.2386	8.90663	28.9638	31.0955	29.5923	42.5982	25.2892	13.2271
2410	Tervuren_83.006-M-0053	Cercopithecus	hamlyni		M	9.61724	26.864	42.9038	34.1281	33.2889	38.44	27.4426	20.1407	34.0762	46.7309	29.1261	35.7364	NA	43.1951	NA	26.1169	NA	NA	NA	22.405	19.301	36.3885	19.1381	17.2159	26.4932	15.8896	13.0348	22.4593	14.7033	11.4592	32.7967	18.4562	8.42228	27.9584	29.7725	28.975	NA	26.916	14.6447
2409	Tervuren_83.006-M-0055	Cercopithecus	hamlyni		M	9.74604	29.1129	38.4763	33.1714	31.3071	37.52	23.8769	21.6492	32.8718	44.6428	28.7087	34.9446	46.0929	45.2763	13.7078	27.2287	40.6743	27.9766	19.9443	25.4248	17.01	35.5758	15.8108	16.0658	28.8229	15.8116	13.1216	25.4512	13.5902	13.6179	30.5124	15.3611	12.0869	28.8194	32.1645	32.8647	47.147	27.1284	14.4476
2408	Tervuren_83.006-M-0056	Cercopithecus	hamlyni		M	8.41497	26.1548	40.0453	30.5604	31.5565	34.9981	26.8447	20.8664	34.1549	41.7436	28.3625	34.902	45.5789	46.0737	12.9896	26.9645	41.5407	28.8721	20.0262	17.6048	18.3229	34.9411	17.0682	13.6935	23.7607	14.7804	13.2403	22.4149	13.5651	13.3248	30.2171	18.8094	12.8608	32.9807	37.6178	29.9397	42.2154	25.4777	13.7959
2407	Tervuren_83.006-M-0057	Cercopithecus	hamlyni		M	8.67903	28.7273	42.3131	34.2443	34.8971	36.9323	23.2578	19.9583	33.7008	48.1389	27.5635	35.9959	48.1529	46.1829	12.3061	26.3318	43.9308	32.4113	22.2277	25.7252	17.9631	37.5173	17.4761	15.0177	24.6465	15.6396	14.466	22.2278	13.9754	13.4893	32.1573	16.7985	8.97599	27.4641	35.4305	30.291	51.26	27.2714	15.7731
2406	Tervuren_83.006-M-0058	Cercopithecus	hamlyni		M	9.53552	24.363	41.0924	31.4185	30.6575	34.6563	23.1022	19.5038	31.2738	48.9723	26.7821	33.887	49.7047	48.1352	12.4115	28.4228	45.8458	34.5779	22.1575	22.6504	17.7452	37.7356	16.8496	16.4703	25.3701	14.4806	12.5761	22.0257	15.0025	14.6603	32.6275	19.2795	8.08875	27.2344	34.8616	30.23	49.9337	28.201	13.1189
2405	Tervuren_83.006-M-0059	Cercopithecus	hamlyni		M	8.83679	27.2171	42.6941	33.0384	32.4006	35.1115	23.8675	20.1956	33.5546	46.8307	27.9396	36.5178	44.1921	44.7	16.9059	26.8173	41.6742	27.3511	20.476	21.6378	19.9738	40.7973	18.6209	14.8775	25.4748	14.0904	14.3529	20.176	15.0576	11.4862	31.6367	18.0491	11.4639	28.9116	33.341	29.2002	43.3293	27.3649	14.8574
2404	Tervuren_83.006-M-0060	Cercopithecus	hamlyni		M	9.53638	22.7245	39.4252	26.0403	27.7078	32.4953	22.7296	18.1377	32.0096	44.7323	26.6008	34.3318	40.5046	42.7552	11.2592	22.0841	42.7847	31.8371	21.341	20.1454	17.437	32.3812	17.1468	13.275	24.3761	14.4357	12.3261	19.4775	14.8234	10.1197	28.347	17.4694	10.4941	29.2372	33.1386	28.4494	47.4989	23.8224	13.9625
2403	Tervuren_83.006-M-0061	Cercopithecus	hamlyni		F	8.36241	22.4646	34.4009	25.9085	26.5145	32.503	19.8244	18.7618	30.5612	45.0734	27.5573	31.6065	43.5747	43.8126	10.8995	22.5725	39.6158	25.3361	17.3793	21.8426	18.7126	33.8078	14.4555	14.4303	19.5962	NA	12.5772	19.3868	12.6808	13.2071	28.7758	17.9438	NA	29.0394	28.8471	31.1089	43.6957	24.9394	13.8936
2402	Tervuren_83.006-M-0064	Cercopithecus	hamlyni		F	8.08944	23.6609	35.9151	26.5423	28.4502	32.716	21.7686	16.9087	29.8716	43.3909	26.1969	30.5034	NA	40.7566	NA	21.5241	NA	NA	NA	19.0463	17.5806	30.3646	15.6055	13.562	18.5399	13.425	11.4844	18.2055	12.4843	13.4177	24.3702	17.3581	9.27109	28.7331	30.0071	29.8654	NA	20.1106	12.9964
2401	Tervuren_83.006-M-0066	Cercopithecus	hamlyni		F	8.47824	21.677	33.5598	24.6251	25.6443	31.243	19.8833	18.2452	29.7926	38.2672	25.526	29.5232	43.1253	42.7527	14.0948	19.0231	35.4173	24.9904	16.4453	20.1007	15.384	30.9554	14.6928	13.7994	19.883	13.9449	11.1918	16.2223	13.2599	13.2082	28.7148	17.3518	10.7424	27.2447	32.1039	28.931	42.0435	26.8952	14.7151
2400	Tervuren_83.006-M-0068	Cercopithecus	hamlyni		F	8.67273	19.7481	35.2957	24.823	25.3727	30.4474	20.1819	19.1716	28.9412	42.6741	24.7699	31.3289	39.8266	39.0772	11.2705	21.4247	37.6745	24.1327	19.3403	17.3904	18.0601	32.0695	13.2663	12.229	23.6511	13.7108	10.8748	16.6933	12.7984	12.726	27.9249	12.7583	9.83587	29.691	31.7021	30.3788	38.5723	24.209	13.0542
2431	Tervuren_88.046-M-0001	Cercopithecus	hamlyni		F	8.419	25.673	35.9586	27.8534	27.7051	32.7886	22.4157	17.4127	30.1464	39.8268	25.9004	33.7417	39.2752	41.6049	11.8661	24.5135	37.3795	26.6926	20.6074	19.8686	16.4063	31.9354	16.1739	13.5015	23.2875	13.9944	12.4694	18.5592	13.0139	14.8506	29.1134	15.6355	11.0351	29.6872	32.1049	28.4973	41.4887	26.3694	13.7559
2430	Tervuren_88.046-M-0002	Cercopithecus	hamlyni		F	8.94073	22.6181	34.7136	25.0722	26.3634	31.2038	19.093	17.8666	30.1332	44.1452	25.5292	30.8269	44.6097	42.3079	10.8394	23.053	38.5876	28.1826	18.6228	20.1305	16.2949	30.9883	15.1908	13.6989	22.6688	13.0464	11.8504	19.6947	12.3991	12.1716	28.8249	16.8893	9.36939	29.2549	32.6577	31.9762	44.2729	24.5043	13.83
2429	Tervuren_88.046-M-0003	Cercopithecus	hamlyni		M	9.44404	31.6403	44.5131	37.8908	36.5109	38.5814	29.1089	20.5768	34.139	48.4426	29.2692	37.8697	46.2419	47.1896	16.8975	28.7843	42.7068	30.0299	23.498	22.9228	19.5453	40.3153	18.8569	13.4659	25.0357	16.6782	15.0375	23.3571	15.2807	13.223	31.4343	20.5937	10.5993	26.0908	38.0911	29.8492	47.1978	28.0383	14.8162
2428	Tervuren_88.046-M-0004	Cercopithecus	hamlyni		M	7.7032	25.8919	41.5415	33.2922	32.8638	35.7788	20.0409	21.5454	32.9704	48.881	28.6888	34.0689	38.9809	46.609	13.2541	28.1973	43.6016	31.6069	24.8489	21.0625	17.7956	36.6654	16.1175	14.7735	24.2976	13.0306	14.0751	20.8128	14.5687	12.9232	30.996	21.3727	10.4791	26.9404	37.0234	27.5099	44.3506	26.8638	16.1968
2427	Tervuren_88.046-M-0005	Cercopithecus	hamlyni		F	6.65414	23.6547	34.0695	25.4357	27.0039	30.9042	20.3236	16.6504	29.4329	39.7916	26.3069	33.2359	40.3152	42.2064	13.1265	24.8431	36.6766	25.3379	20.4402	20.7505	16.582	33.8063	15.5194	14.5986	22.7809	13.8724	12.1166	18.7039	12.3529	13.5779	28.2803	14.3258	11.9926	27.5369	34.8064	26.6137	41.3142	24.5265	15.4622
2426	Tervuren_88.046-M-0006	Cercopithecus	hamlyni		M	9.11446	28.7446	40.3693	33.2551	31.9712	35.2191	23.8034	19.8634	32.3047	43.3322	29.0806	34.6946	45.4388	44.0692	13.356	29.9834	39.0557	28.2938	18.2591	23.7914	17.3709	33.1773	16.9422	14.2492	25.7191	15.1271	13.5004	24.3673	12.6928	12.9647	30.0924	18.2942	10.8334	25.4356	33.2884	30.0752	47.1022	26.9212	14.2025
2425	Tervuren_88.046-M-0008	Cercopithecus	hamlyni		M	9.12884	26.2369	43.7928	33.5293	34.9619	38.2217	27.4249	21.9831	35.6277	44.3569	29.0957	34.4211	44.9496	42.3784	15.3697	30.6887	41.4654	30.1026	21.3492	23.3296	17.415	36.3004	18.4784	14.9354	24.8133	15.6734	15.5894	24.4872	13.6306	13.8641	31.9649	21.5147	11.6644	29.9469	28.733	32.8496	48.2953	27.6811	15.8563
2424	Tervuren_88.046-M-0011	Cercopithecus	hamlyni		F	7.44562	22.0419	34.64	27.7557	28.6326	33.1112	19.9239	19.1066	30.4176	45.9604	28.6542	33.2092	NA	46.2031	NA	22.7976	NA	NA	NA	22.9325	18.1012	35.2255	14.9194	14.5986	21.7279	13.9668	14.4886	17.7899	13.5765	14.3085	30.0081	17.2844	10.5949	30.5047	33.7319	31.5601	NA	26.516	15.9282
2423	Tervuren_88.046-M-0012	Cercopithecus	hamlyni		M	7.96339	27.662	37.8092	34.333	31.2137	36.0621	21.8134	15.0539	30.5206	46.2313	27.2033	32.1892	43.8145	44.3706	10.2891	24.7305	42.8909	30.6226	23.3113	22.9022	22.5412	34.646	21.2293	14.0843	25.7756	12.8952	11.8847	22.1434	13.6756	13.3582	28.73	18.1746	4.79831	29.6109	34.7375	29.9348	48.6397	27.401	16.444
2422	Tervuren_88.046-M-0015	Cercopithecus	hamlyni		M	8.14418	26.8076	41.6748	33.4278	32.558	35.6506	25.5811	19.5152	31.2424	44.0238	27.3992	36.4884	44.7822	46.0458	11.0446	29.0959	46.0616	30.9213	20.8882	22.2266	18.6997	37.2686	16.4125	16.0976	23.4558	17.7711	13.5455	21.8015	15.7735	13.9009	32.4577	22.1187	6.57011	25.4426	34.0458	28.7496	45.5423	25.4869	12.3802
2421	Tervuren_88.046-M-0016	Cercopithecus	hamlyni		M	9.01545	25.2485	41.0644	31.0597	32.1144	36.4414	20.9166	21.3436	34.2941	46.623	27.4204	33.3321	46.3158	44.5162	16.2936	27.2416	40.1589	29.8775	18.5493	24.1942	16.0837	34.2545	17.4225	14.5404	23.4878	11.8824	13.576	22.3165	14.6548	13.4776	33.2019	19.0079	13.5955	31.4946	29.6804	33.6345	47.6731	28.5485	15.2108
2420	Tervuren_88.046-M-0017	Cercopithecus	hamlyni		M	8.47885	28.2083	42.4987	36.7047	34.9181	36.6149	26.6302	21.9665	34.6434	49.7749	29.5163	38.4271	42.6855	45.9017	13.5097	27.912	44.417	29.3553	23.4236	24.4989	20.2174	40.0803	18.2716	17.4684	26.3093	15.4196	14.468	22.6196	14.5084	12.4256	33.8141	17.3214	8.48168	28.5664	34.9258	27.2522	46.0871	29.0811	16.7567
2419	Tervuren_88.046-M-0019	Cercopithecus	hamlyni		M	8.76855	24.9283	NA	28.8356	27.2751	33.6945	22.6352	18.4528	31.2692	41.798	27.1275	NA	43.8693	43.9281	10.9312	25.4433	42.9938	29.986	20.0606	18.9973	19.0244	34.5722	17.4375	15.1197	24.3677	13.0345	NA	NA	13.5234	12.4409	29.8636	19.4682	11.1662	32.4985	36.6053	30.9915	44.767	26.4522	14.9489
2418	Tervuren_88.046-M-0020	Cercopithecus	hamlyni		M	8.31546	26.9247	40.5919	36.3315	35.5682	38.078	29.2586	22.1014	34.7358	44.8489	26.5148	37.4124	45.4908	46.0127	9.25953	30.6473	48.1836	35.4391	26.9125	23.544	20.0299	40.1675	18.1622	16.2484	27.5365	15.5472	13.7496	24.3456	16.1569	13.0489	33.0298	18.9617	10.7558	29.3184	34.0251	32.4928	51.0384	28.5052	14.5258
2417	Tervuren_88.046-M-0021	Cercopithecus	hamlyni		F	7.7747	19.9888	29.9731	20.8679	22.7283	28.5138	15.7326	16.5674	27.5579	41.985	25.3363	30.3282	41.2613	40.401	10.0578	18.9042	37.9374	23.4506	17.082	21.1649	17.2631	30.1999	12.6719	12.9495	20.4242	12.8233	10.9426	17.3405	11.762	12.417	26.3487	13.8083	10.5913	27.6236	29.6094	27.9485	42.3324	21.5137	13.6269
2416	Tervuren_88.046-M-0022	Cercopithecus	hamlyni		F	8.4948	23.4648	33.4906	23.2932	24.8802	30.3421	16.3594	17.8082	29.8955	44.9006	27.9094	30.0088	43.9269	42.5623	11.3502	21.9919	35.4082	24.6842	17.7422	18.0853	18.6276	30.2449	13.7577	11.7604	22.9074	13.0143	11.421	17.2592	12.4896	13.6243	26.5413	14.7295	10.2028	31.1473	27.1047	31.2379	38.9379	23.6546	14.7098
2415	Tervuren_88.046-M-0023	Cercopithecus	hamlyni		F	6.60161	22.1732	31.5774	24.0629	26.9759	29.772	18.6106	16.8913	28.7793	43.2476	25.1645	31.7081	39.8615	40.6793	8.50681	19.0723	38.762	26.7219	21.4566	17.3091	16.3572	32.2753	13.9913	13.4487	18.3985	13.7607	11.7279	17.6392	11.9331	10.52	26.8213	13.9827	10.1135	25.3001	37.0428	21.7151	38.6359	23.2991	12.9259
2414	Tervuren_88.046-M-0024	Cercopithecus	hamlyni		F	7.53736	22.3075	31.9291	24.3985	26.9652	30.5473	20.072	17.3837	29.9944	44.0063	25.924	32.0416	42.7179	42.6948	13.8531	23.2418	34.128	24.1357	16.6237	22.1864	18.1716	30.4157	14.0138	13.8919	22.5552	13.7004	11.1752	20.0903	12.9103	13.9581	28.4599	15.0077	9.1747	27.8841	33.8989	28.211	43.1696	25.1188	15.0408
2413	Tervuren_88.046-M-0025 or 5297	Cercopithecus	hamlyni		F	7.55595	25.661	35.6371	26.8855	25.7946	30.391	19.4998	14.5634	28.13	44.6444	27.2899	33.1263	43.3114	40.9261	9.17231	25.5891	40.0661	28.5214	21.0955	20.533	18.5086	32.8593	16.2088	13.1446	21.3243	14.1545	13.3849	18.1283	12.9114	14.918	27.4852	19.1288	8.41953	28.2644	34.8748	28.3448	44.9073	25.0477	14.7189
2412	Tervuren_88.046-M-0026 or 5318	Cercopithecus	hamlyni		M	8.59613	22.4471	38.8439	27.0002	29.0318	33.6302	21.638	16.7304	29.7158	46.4531	27.0003	34.2442	44.4178	44.0165	13.792	22.632	39.0802	27.3262	19.1088	24.6441	19.1488	34.5078	16.0107	14.1966	22.6585	15.0354	12.1986	19.0771	12.7664	12.2345	31.2112	16.1771	9.42112	29.4568	27.4971	30.6814	45.6877	26.36	14.5002
2411	Tervuren_88.046-M-0027 or 5339	Cercopithecus	hamlyni		M	8.87218	27.178	41.8931	30.4946	31.0829	36.3189	21.669	19.4411	31.5529	44.2372	27.5034	32.0822	42.766	41.7893	12.6598	27.2316	39.2878	29.6721	20.2184	21.4894	17.6784	32.5691	15.6068	14.372	26.1832	14.0917	12.9986	22.5914	13.206	13.4431	29.9081	17.336	11.8068	29.3248	32.2893	29.8306	45.3761	25.3128	15.4114
550	USNM_582007	Cercopithecus	hamlyni		F	8.74797	28.4107	43.3334	32.2521	34.2419	36.6516	19.8125	19.8056	32.0035	42.9794	29.2758	34.1334	41.8219	42.8639	13.0349	30.0426	44.1069	28.2212	20.6405	26.0645	18.8383	35.6853	15.1215	12.6724	25.4676	13.2344	14.1871	22.4806	13.365	14.7197	31.6565	15.5916	11.9489	27.9089	30.6289	31.1612	47.1048	27.2541	14.7547
3437	BMNHL_30.7.2.1	Cercopithecus	mitis		M	10.6151	30.4832	42.1093	31.18	30.7786	36.5345	17.4688	23.6471	35.1113	46.462	28.3864	35.3806	44.4008	45.574	10.0941	25.6811	44.3772	33.3502	25.6396	22.5261	14.3883	34.0325	16.796	14.4331	29.5401	15.1519	13.7641	22.1962	15.0664	12.3009	29.3835	15.8922	14.2595	27.6858	38.8484	29.5075	48.7863	27.5114	15.4314
3459	BMNHL_92.10.18.7	Cercopithecus	mitis		M	10.9844	29.5264	45.5329	31.6207	32.4709	37.571	20.1124	20.7342	35.0108	46.3512	28.796	35.317	43.9992	45.2223	13.4611	28.7414	45.7958	33.1677	23.3433	20.5673	17.0584	37.0658	18.2998	16.2992	24.9371	13.5271	14.2289	23.0694	16.0825	13.0516	30.2645	25.0863	12.533	30.7212	32.9238	30.9447	48.2367	23.956	13.6934
1174	MCZ_26135	Cercopithecus	mitis		M	10.7423	31.6612	50.8229	37.446	36.6005	41.728	24.9227	23.4028	37.3463	47.6484	29.1944	39.6598	46.5316	48.8813	11.6428	33.088	53.1364	39.9701	27.8081	22.7339	17.2314	41.676	20.3495	16.8285	29.8488	15.085	16.7869	25.736	17.2029	11.7817	33.3016	25.9018	12.8661	32.6047	39.6503	NA	56.917	25.6287	NA
1175	MCZ_39387	Cercopithecus	mitis		M	10.0282	28.0093	46.2147	36.635	32.4064	40.6529	24.1428	22.5493	34.9192	50.465	28.2857	39.1388	44.7441	47.0635	11.0452	30.7425	54.6978	41.7886	28.629	22.4722	16.7246	40.7562	21.3633	17.7609	32.5468	14.037	14.7608	28.0442	18.1664	13.3446	33.0331	27.7858	8.69385	30.4273	44.6095	29.4319	58.7566	29.1023	15.2531
1179	MCZ_44271	Cercopithecus	mitis		M	9.87612	29.4706	50.1991	36.6212	38.1418	42.7298	23.0098	24.683	39.9652	47.7319	30.1366	37.7765	46.9467	51.7051	10.933	36.0176	55.656	40.3029	27.9531	21.7078	17.545	40.5155	21.5261	16.6759	30.934	13.472	16.8958	28.7524	17.9118	11.1192	33.0721	26.2975	13.2586	32.9445	40.2956	32.9851	56.5437	24.562	14.4219
1176	MCZ_44272	Cercopithecus	mitis		F	10.7832	23.4976	42.1463	25.1869	27.9715	35.5401	19.8541	18.9491	34.0546	45.9716	26.6924	35.4475	44.3566	44.8838	8.30445	24.7837	49.55	35.148	23.172	22.5811	17.8737	32.7073	18.673	14.6083	23.4135	10.9247	12.4844	21.4601	15.4727	11.6579	31.0203	22.0001	13.004	29.0952	37.6758	29.0714	52.6489	25.8718	13.0328
1177	MCZ_44274	Cercopithecus	mitis		F	9.53151	26.2376	44.8851	27.8364	31.4215	38.5782	17.7677	19.7766	34.626	45.5412	27.1563	36.1696	45.8735	46.3309	10.0551	23.8405	45.8345	33.0137	20.2691	19.6427	15.1049	33.2814	17.4553	15.5362	22.7195	12.5887	14.2101	19.5792	15.3499	12.1474	29.7481	21.7202	13.4439	28.8217	35.1877	30.1494	49.8448	25.5753	14.0565
1178	MCZ_8303	Cercopithecus	mitis		M	10.6998	30.1004	49.4993	36.7309	37.649	42.1359	22.837	25.3335	38.6376	51.8355	29.7444	36.3185	46.947	48.8317	11.9149	33.0908	49.1319	36.8262	28.2268	22.4847	17.8912	38.9087	18.4247	16.5529	30.7328	12.354	15.4021	26.4313	16.1506	13.9844	31.7914	19.481	14.3324	28.019	36.2601	31.2528	52.2441	26.624	13.206
2775	Tervuren_13117	Cercopithecus	mitis		F	9.91045	27.909	42.6447	28.6028	27.825	35.8195	17.2827	18.7615	32.6207	47.1785	26.2151	34.7127	46.0382	45.1005	10.7561	24.8508	46.3422	32.4726	23.2215	19.354	13.9941	32.9087	16.9319	14.8502	26.4574	14.1147	14.3912	19.8998	15.4909	12.6162	28.3491	20.1671	12.7768	33.3259	32.0219	32.8503	48.4943	23.1965	15.1646
2774	Tervuren_13121	Cercopithecus	mitis		M	9.10621	33.2596	45.2411	36.8067	34.9097	38.3981	22.8408	20.4661	35.1049	52.9442	27.6956	38.9182	45.4157	50.4873	14.6114	37.0875	51.7285	39.322	26.4366	21.8083	18.3233	43.3255	18.7838	19.3769	32.3787	14.6546	17.5395	28.0672	17.7055	14.5036	34.1277	26.5537	13.6842	32.2334	35.485	33.8608	53.8031	29.0738	16.7138
2772	Tervuren_31405	Cercopithecus	mitis		M	10.8533	33.5559	47.1788	38.8216	35.6531	39.1709	26.3261	22.6905	39.3317	51.4556	29.4124	39.0054	45.7152	45.6193	9.34654	37.5761	54.5992	43.3157	29.3305	22.4951	19.5891	39.9786	23.8561	14.1417	33.1976	15.8596	16.2272	32.2717	16.4078	11.882	32.818	25.6544	9.95151	33.3372	37.7489	32.3857	58.4944	27.7	15.6651
2779	Tervuren_83.006-M-0245	Cercopithecus	mitis		M	9.527	25.7953	41.8889	30.5112	30.2954	34.8989	20.4957	21.0713	34.8105	49.87	28.4928	34.4099	45.3347	47.6212	10.0452	27.8548	47.5008	36.4625	27.6425	23.0862	16.6887	34.3891	18.8704	12.4144	28.1428	11.6872	13.9697	23.1398	15.5538	12.1782	32.0337	19.9465	12.592	27.1926	37.9666	28.6158	51.7945	26.678	14.7919
2778	Tervuren_83.006-M-0248	Cercopithecus	mitis		M	10.1664	29.7272	43.7533	34.8329	33.5868	36.1094	19.451	24.3223	36.287	49.9694	29.818	35.4842	42.3047	47.7996	13.7919	28.7199	45.9756	34.4031	25.2554	21.0108	14.012	35.5911	18.4627	15.3181	25.1553	15.5954	14.5694	24.6024	15.7777	11.2296	31.341	23.4252	15.0176	30.207	39.2192	30.5113	49.2363	24.8962	13.5572
2777	Tervuren_83.006-M-0258	Cercopithecus	mitis		F	11.1719	22.5167	38.3181	24.3705	27.067	33.4374	19.095	18.7228	32.0669	44.6236	27.1926	31.817	43.3614	44.596	9.84549	21.4971	43.9199	30.4524	18.6847	18.4106	17.0828	31.5933	16.835	13.8283	20.7264	10.782	12.8991	21.844	14.1425	11.0954	28.8993	20.348	14.205	29.8631	32.5829	32.1813	45.2907	25.3025	13.1806
2776	Tervuren_83.006-M-0260	Cercopithecus	mitis		F	10.9583	30.1386	40.5412	31.9213	30.7329	35.2341	20.4663	19.5042	32.8909	43.6765	26.894	34.2322	43.0313	40.9386	13.0846	26.3275	41.9963	30.5842	19.2377	21.3674	15.8534	34.5801	16.9824	14.5673	23.767	14.0187	15.4893	25.7127	15.2395	11.3779	30.8863	20.5541	12.7845	31.674	30.7613	29.4537	46.9014	23.9986	15.7122
3464	BMNHL_1975.1395	Cercopithecus	mitis	albogularis	M	9.04195	27.5136	44.5694	36.0568	34.7913	40.5494	20.5574	26.4578	36.5888	51.0929	30.1058	35.8966	45.266	48.0945	9.17022	26.1435	47.8717	35.3538	27.3211	22.14	15.6882	34.7456	15.7802	16.1667	30.7289	13.1202	14.139	23.7651	15.0755	10.3388	30.903	18.3185	15.1381	29.039	36.6923	30.7927	50.7181	29.4318	15.5622
3486	BMNHL_20.6.10.1	Cercopithecus	mitis	albogularis	M	7.21902	26.0884	41.9422	31.1141	31.1488	34.0867	21.4616	21.4447	33.5203	47.1151	26.5998	36.955	39.8317	41.5205	9.49048	26.9766	48.9128	41.2194	29.632	16.7617	14.8881	35.8619	17.0736	13.6061	26.8284	14.0743	16.3543	19.8417	14.211	11.4443	28.5314	21.8556	12.4088	31.3775	33.7577	30.4585	51.4458	22.2047	12.3071
3487	BMNHL_64.1015	Cercopithecus	mitis	albogularis	M	9.3422	25.0404	40.6657	27.3431	28.9498	31.8323	17.079	18.4398	32.7633	48.3918	26.6136	33.448	41.612	43.8062	10.2355	26.6963	45.8877	33.5972	23.6149	20.3628	16.4788	34.6216	17.7133	14.3606	25.4378	12.4928	14.4277	20.3955	14.3189	10.3037	27.8209	19.9062	10.4696	27.9786	30.7793	29.3217	48.9969	24.8253	13.0542
3484	BMNHL_64.1019	Cercopithecus	mitis	albogularis	F	8.54157	22.182	36.4847	22.9189	23.9954	29.4784	15.1487	18.3528	29.178	38.6538	25.0367	30.8968	38.6463	41.2973	11.3568	18.9774	40.9252	26.7616	18.7905	17.8468	14.6419	31.0565	14.519	13.1961	20.3113	11.5423	12.5491	16.7134	13.1424	10.7034	27.0597	17.76	14.2791	31.338	31.4076	28.6219	40.2902	22.6315	10.5124
3483	BMNHL_64.1022	Cercopithecus	mitis	albogularis	F	8.96034	20.0195	34.7056	20.9318	22.9373	30.3371	16.6708	14.5458	28.1356	40.5245	24.866	31.422	41.262	41.8748	11.635	18.0733	38.7107	25.6921	17.0899	16.3902	16.9355	29.8277	16.0335	13.454	22.9719	12.0975	11.3521	17.0546	13.5162	10.0774	26.5105	15.9139	11.4354	32.1	30.6614	30.1929	39.1181	20.0923	12.733
3485	BMNHL_64.1028	Cercopithecus	mitis	albogularis	F	7.42774	19.8503	36.363	23.6655	27.2698	31.588	18.15	17.227	30.5486	41.1824	24.516	31.3649	39.1611	40.7702	7.86754	21.8439	42.4812	29.9432	21.1061	18.7921	15.8289	30.2569	15.4549	12.6167	20.7776	11.6665	12.8671	18.7021	13.3154	10.0373	27.0052	18.7433	11.3913	28.2497	31.8728	27.7976	45.0173	23.5063	13.6743
1189	MCZ_22360	Cercopithecus	mitis	albogularis	F	8.93397	23.5509	41.0175	24.5369	26.9732	33.2408	18.1472	16.8974	31.1652	39.3224	26.4439	32.8139	41.4127	43.7451	7.61321	21.6758	43.662	32.2974	21.2589	16.2109	16.594	30.9439	16.8838	12.1624	21.3136	13.3848	13.7251	15.8889	13.0229	11.2565	27.9943	23.5514	10.7606	29.814	38.1802	30.1208	45.2128	22.6171	12.7431
1190	MCZ_22740	Cercopithecus	mitis	albogularis	M	10.5945	25.7468	47.393	28.756	32.911	37.5421	17.3652	21.2387	37.0489	47.4697	28.907	36.241	41.3974	47.3908	9.91751	28.5141	49.1701	38.0124	28.9272	19.4524	16.8732	35.5522	18.581	15.1136	26.7101	11.9513	15.8557	22.8262	14.2848	11.0333	32.7648	23.0525	11.8562	34.5652	37.8454	33.628	49.7847	26.7394	15.1112
3447	BMNHL_51.69	Cercopithecus	mitis	albotorquatus	M	10.5743	23.884	40.3448	25.4323	28.2253	32.117	20.3812	20.7678	33.3875	40.4436	26.0538	32.1441	36.9986	42.0743	13.9423	25.7383	37.4257	25.8446	19.83	17.4873	14.8828	31.3883	15.0924	15.0895	24.2491	13.5874	11.4702	21.6311	13.0055	10.9626	26.6837	17.795	12.3702	26.8805	29.5961	25.9817	39.241	21.0006	13.0282
3446	BMNHL_51.692	Cercopithecus	mitis	albotorquatus	M	9.24286	26.0412	43.3948	33.3168	30.0399	32.3577	21.7864	23.1983	31.8959	43.5666	25.9468	34.0665	41.195	42.3694	13.7178	28.7164	41.5322	31.2919	22.3804	20.5394	12.4066	34.0097	16.1574	14.1854	28.1248	13.3888	14.6942	19.9204	14.4995	12.0903	28.6853	19.5624	13.9206	27.4734	30.6221	27.2684	45.6292	22.6444	13.134
3448	BMNHL_51.693	Cercopithecus	mitis	albotorquatus	M	9.72025	24.0973	41.3606	27.1451	27.3553	30.8421	19.3308	18.9101	30.8473	42.6047	25.5331	33.304	39.5513	42.7304	11.4133	24.6726	43.1284	31.2974	22.9086	19.9639	14.1636	31.6393	15.4665	13.6459	25.4791	11.3628	14.3587	18.0561	14.0213	11.1409	27.064	17.6961	11.8959	27.6554	31.5948	28.5186	45.3753	23.2904	13.4774
3436	BMNHL_46.92	Cercopithecus	mitis	boutourlinii	M	9.43298	30.4565	46.9314	34.1222	33.3984	34.0832	22.198	20.9016	36.0012	50.9639	26.9164	39.5584	47.1049	46.7448	12.3529	30.1734	50.25	36.0167	25.9809	19.1119	18.6683	41.1165	19.8352	14.6571	30.0719	13.9516	15.0369	23.0753	15.6481	10.0024	29.4125	21.5692	12.3977	28.9216	30.719	29.3477	51.3325	23.062	14.4456
3438	BMNHL_6.11.1.2	Cercopithecus	mitis	boutourlinii	M	8.88039	26.4475	44.1397	30.4246	31.3218	35.5539	22.8975	22.3328	36.449	50.6951	28.2932	38.3093	46.8025	48.4937	10.3883	24.9152	48.4451	36.3751	27.4925	21.1671	16.8614	36.7705	19.1395	13.4241	27.3134	13.3962	14.0258	20.7148	15.8032	9.62776	29.2231	19.6933	13.4826	31.8145	33.3491	31.7437	52.0287	23.5449	14.9736
2752	Tervuren_2275	Cercopithecus	mitis	carruthersi	F	9.39529	23.233	36.6809	25.0773	24.7079	30.5448	18.9779	15.4698	29.9418	40.7033	24.4267	32.8848	41.8184	40.6452	10.1192	19.4334	40.7193	28.8934	18.0583	17.9819	16.0154	29.7983	17.4916	12.95	23.1725	13.3581	11.0426	19.8542	12.2972	9.74363	27.3579	17.4302	8.2793	27.3767	34.3253	23.527	43.2787	21.7455	15.2987
2750	Tervuren_3314	Cercopithecus	mitis	carruthersi	F	9.83917	24.06	38.9445	25.0205	24.3447	35.7202	18.2051	17.9229	31.0615	42.1561	24.6294	36.2705	43.505	44.579	10.3945	19.621	44.7861	33.3218	22.0268	20.6917	14.3216	32.5836	16.0697	18.2377	22.7926	14.4743	11.5534	18.5673	14.6671	10.941	28.8244	23.6041	11.1796	27.6739	34.3244	30.2379	48.8319	23.3778	13.3757
3442	BMNHL_23.8.1.1	Cercopithecus	mitis	doggetti	F	8.75006	24.7986	41.4247	27.4801	25.924	32.6935	20.3223	16.0676	31.2354	44.5798	26.6875	35.6307	43.1533	42.2573	10.4255	25.683	43.7013	31.7785	21.8896	20.2876	18.9502	32.323	18.541	14.0996	26.8912	13.5511	15.0061	19.8191	14.1709	12.2734	29.6606	18.7708	8.73152	32.2476	36.2374	29.9448	47.0635	23.9355	15.1699
3439	BMNHL_29.5.14.17	Cercopithecus	mitis	doggetti	F	9.49481	28.5885	40.2933	27.5965	30.3473	34.3253	15.7388	18.757	33.3343	44.1093	26.473	33.5671	41.2904	42.3261	10.6724	26.4995	42.9935	32.1376	21.7348	20.2464	15.9317	32.2233	17.1496	13.3351	24.7189	15.1967	12.4304	22.2293	14.2778	12.054	27.6545	19.4065	11.3339	27.6074	33.6901	28.9143	48.1429	23.0064	13.9977
3440	BMNHL_30.8.1.19	Cercopithecus	mitis	doggetti	M	8.51503	30.6834	42.9791	38.2875	36.8389	38.3337	22.8452	19.8481	33.4863	48.1116	27.2819	34.8049	45.6831	44.5866	13.124	32.5512	43.5805	34.8345	22.4119	20.4003	18.1964	38.1523	19.5568	14.4845	27.2387	12.6228	15.7735	28.9241	15.3086	12.2868	31.6198	25.1389	11.0043	30.0702	28.0917	30.8723	50.1714	25.9642	13.9295
3441	BMNHL_30.8.1.20	Cercopithecus	mitis	doggetti	M	9.39605	28.9951	43.6022	33.7359	34.303	37.4067	21.6044	22.3922	35.7854	49.3026	30.4427	37.5807	45.2542	46.0829	13.1747	30.0895	45.0713	33.5687	24.4551	20.8854	16.9705	36.907	17.3847	16.055	27.2846	13.8485	14.9472	28.279	14.2332	10.3023	30.5647	24.1105	14.6148	28.0058	36.1948	26.7802	49.7321	25.7944	15.6141
2792	Tervuren_13116	Cercopithecus	mitis	doggetti	F	8.94121	27.7282	39.6151	29.2825	28.6247	34.9873	17.9157	16.8799	32.7743	46.4551	26.3117	34.139	46.3217	46.1589	11.7342	25.4382	44.3369	30.5091	20.8381	20.9183	15.6759	33.0266	19.2455	14.2831	24.353	13.2355	14.7224	23.6907	14.0256	12.5744	30.0291	20.8718	11.2407	31.6443	37.2044	28.7971	48.1592	25.2345	15.762
2791	Tervuren_14692	Cercopithecus	mitis	doggetti	F	10.5069	23.5493	39.0901	30.1886	28.112	32.3202	20.8167	19.8511	32.1864	47.6539	27.1428	35.6823	46.7214	45.5021	9.92969	27.7357	46.4769	33.4267	20.1468	19.9974	14.721	34.5661	17.2674	16.3518	25.2418	13.569	15.7299	22.2852	14.962	12.0601	30.3525	21.012	11.944	31.5162	33.4193	29.2955	49.5934	23.5258	14.8718
2790	Tervuren_19066	Cercopithecus	mitis	doggetti	M	11.1448	32.2443	45.8083	34.9888	33.8878	40.8992	20.143	21.4846	36.0751	52.2657	27.8621	36.9714	44.2861	48.8986	13.382	31.2528	50.14	37.8414	25.7265	23.2885	17.1514	37.076	18.0606	18.6358	30.2179	13.3006	13.8432	29.0047	16.8753	11.7706	31.6213	24.9392	11.8217	31.0389	33.8543	31.9585	53.6369	27.9187	16.0859
2789	Tervuren_20734	Cercopithecus	mitis	doggetti	M	11.5365	31.71	50.4269	33.77	34.4998	39.1371	23.2404	20.6674	36.3163	51.917	29.3301	38.1228	49.829	48.5122	14.5584	29.6211	46.5437	36.5885	28.2955	22.1603	18.5814	40.7058	19.4481	17.639	31.2992	15.0807	16.0842	23.085	15.9361	12.9423	31.2392	18.6267	12.7191	31.9492	36.6264	33.7359	52.5555	27.0326	13.9557
2788	Tervuren_23437	Cercopithecus	mitis	doggetti	M	10.1382	27.1532	47.7794	34.0999	36.2044	38.5341	22.5537	23.1331	36.1535	52.9685	29.0949	38.7188	47.4561	50.3142	16.6931	33.7273	46.9151	34.788	26.8545	22.5028	17.4441	40.1567	18.3782	14.9487	31.3832	13.32	16.7971	26.6392	15.2568	12.0778	33.2409	19.7221	14.1715	34.342	38.5943	31.6036	52.0647	26.9918	18.0723
2795	Tervuren_26146	Cercopithecus	mitis	doggetti	F	11.2286	24.4043	39.3214	26.0685	25.468	31.4472	19.3891	21.2739	31.5588	43.9541	26.7953	33.5358	43.5678	42.7852	10.732	20.3601	41.1013	27.1021	18.422	18.8083	14.6141	30.5094	14.459	12.7104	20.7344	15.2792	11.8863	19.9293	12.9432	9.86875	27.841	17.2955	13.8103	32.0398	30.5458	30.6952	41.8574	22.5047	13.3432
2794	Tervuren_26170	Cercopithecus	mitis	doggetti	M	11.5428	32.3865	50.3425	37.9803	36.7817	40.1197	23.2027	23.9238	38.0742	52.0653	28.7119	39.8165	46.7457	49.8728	13.0085	30.458	47.9838	37.5416	25.4625	21.7319	16.1882	39.7802	20.5419	16.3684	22.7164	12.9426	15.4285	23.746	17.0182	11.5017	30.3973	30.6238	13.52	33.0675	38.0074	34.7567	52.5921	27.4773	14.8416
2793	Tervuren_873	Cercopithecus	mitis	doggetti	F	10.2607	27.3897	41.0367	27.5486	27.9986	34.2471	19.0585	17.3132	31.467	46.07	27.5906	33.1026	46.4097	45.6695	11.9774	22.1924	41.3338	28.9791	16.5679	19.9837	19.9117	34.6526	16.1094	16.8057	23.5186	9.76196	13.65	20.3254	13.072	11.1959	26.9147	19.3969	13.687	32.3622	31.2927	33.1442	45.551	22.2665	14.2854
3490	BMNHL_7.6.2.110	Cercopithecus	mitis	erythrarchus	M	10.5737	33.352	51.8075	38.521	39.5622	42.3619	19.0252	23.6055	36.0858	50.5118	30.7637	39.3533	43.9043	48.213	13.6223	26.6657	47.9069	32.8668	22.4313	22.6348	15.8299	37.449	17.4101	17.2718	25.2885	12.8263	13.4355	18.6615	18.1626	11.2551	30.6245	22.2643	14.0761	26.7014	32.1195	33.0941	50.1442	28.0169	11.9649
3489	BMNHL_8.1.1.4	Cercopithecus	mitis	erythrarchus	F	9.4839	21.4808	37.6442	23.9516	25.9016	33.0333	17.4134	18.3051	31.1992	43.3296	25.8959	34.5688	40.8582	45.5178	9.43753	20.5951	43.3748	30.0456	22.626	18.2955	16.476	31.9252	15.3935	15.5848	23.9082	10.9712	12.2316	17.6838	13.3288	12.9679	28.1901	18.66	13.5702	32.8365	31.5523	32.8245	44.8988	24.1715	14.134
257	USNM_425421	Cercopithecus	mitis	erythrarchus	F	9.018	24.6729	42.1882	28.1731	29.9397	36.8129	18.9362	18.4581	33.2575	48.6511	27.385	35.1686	42.8071	45.1237	12.0604	23.5187	43.368	32.4624	22.5691	16.2354	16.7335	32.818	17.5001	15.2762	21.9955	12.599	14.6848	19.3407	13.4275	9.80119	29.3306	24.3312	12.1382	34.2107	33.456	30.5474	44.1583	24.6759	15.9832
255	USNM_425423	Cercopithecus	mitis	erythrarchus	F	8.94006	26.9944	42.1357	29.6071	27.8644	33.6083	20.6825	21.1527	34.3456	47.4386	26.2308	37.0637	44.5233	45.7558	9.14867	24.9993	47.4595	34.72	26.4263	20.4768	15.274	35.8576	17.8247	15.226	26.7672	13.1229	15.0524	19.7539	14.6418	10.7091	32.0956	20.8677	13.9578	32.3458	35.8073	30.8299	49.9906	21.9081	14.9696
256	USNM_425427	Cercopithecus	mitis	erythrarchus	F	9.17968	24.5714	39.3719	26.1446	26.6881	33.5069	18.5426	16.7098	31.112	43.758	25.2106	33.2603	42.6882	44.0461	7.82742	21.3568	45.7552	31.6351	21.3216	16.4769	18.0859	31.2479	16.4664	14.6039	22.5514	12.0201	12.3445	19.3509	14.0632	11.2323	29.7023	21.0645	10.16	35.5486	36.3969	32.9559	44.9167	24.5993	13.9365
254	USNM_425432	Cercopithecus	mitis	erythrarchus	F	9.73552	28.0069	44.1835	27.9029	26.346	34.9683	20.3733	19.2663	34.5862	47.01	27.8277	37.2053	47.4236	46.1388	8.66294	21.6572	46.5034	31.6166	24.065	18.7186	17.0775	33.8903	19.5584	16.2053	25.9028	11.7829	12.2581	16.9352	14.8291	11.0061	29.9038	20.8716	11.8879	32.0464	33.1298	32.4499	46.8736	24.9466	12.3613
258	USNM_470262	Cercopithecus	mitis	erythrarchus	M	9.20655	31.0596	53.8885	36.091	35.7761	40.2023	22.0384	21.2202	34.8747	50.6573	29.0554	38.9416	46.7356	49.3172	14.0978	35.9884	51.3079	37.3865	24.5876	21.3366	20.3042	40.6225	17.4906	17.2822	32.2823	13.3509	18.2763	23.4609	17.7374	10.6353	32.6641	26.1054	13.5044	30.9524	35.9103	29.8562	54.7109	26.0741	15.383
3444	BMNHL_1939.3445	Cercopithecus	mitis	kandti	F	9.30729	26.0012	39.8221	27.5607	26.7001	34.3759	20.2947	17.4789	31.1215	44.4985	26.7445	37.2132	42.5922	46.2732	13.1874	22.8937	41.2886	32.2983	23.1037	19.86	16.8297	35.2523	16.6921	15.5913	24.4871	15.7421	13.3958	18.4332	14.8226	13.5554	27.095	21.5495	11.2825	33.0393	37.3404	32.0598	46.9295	26.2868	14.2346
3445	BMNHL_36.3.14.1	Cercopithecus	mitis	kandti	M	9.31437	26.4909	43.2122	30.1713	28.3923	35.4693	20.7378	19.1322	33.6324	47.774	26.9028	37.684	47.5236	43.9809	11.8816	24.7611	44.7365	35.2994	23.9434	18.9337	17.096	34.9637	20.0705	15.0231	29.1532	12.8989	13.2922	18.9505	15.5396	11.9974	29.8589	19.3058	11.2899	31.7401	31.9552	31.8617	50.6359	24.9668	14.5556
3443	BMNHL_39.3444	Cercopithecus	mitis	kandti	F	10.8394	31.4902	47.2783	31.0656	30.9044	36.1779	20.408	16.9649	32.2151	46.6015	28.1086	37.7387	44.1264	47.2786	12.9973	26.0199	43.5681	31.9827	23.5784	19.0765	18.585	35.639	18.0422	15.0507	28.8822	14.9176	15.386	18.3952	16.2625	12.5803	29.254	17.9858	11.4957	32.7536	37.6776	31.9438	46.6127	26.3638	13.9234
2798	Tervuren_7024	Cercopithecus	mitis	kandti	F	9.31213	23.333	40.3014	26.438	25.4434	34.6141	18.3003	16.6778	30.9308	NA	25.4647	35.6593	NA	NA	12.7424	24.8318	42.2366	31.095	18.7764	19.3728	17.1832	34.0168	18.0644	17.1136	25.9595	13.3723	12.8159	18.7585	14.4329	12.1202	26.8939	21.9946	8.76299	28.8119	NA	33.973	47.7118	25.2075	13.0982
2797	Tervuren_8559	Cercopithecus	mitis	kandti	M	10.2558	30.3976	47.2182	38.7686	34.2734	40.7385	25.0955	23.3966	36.3248	46.4254	28.162	38.4785	50.3393	49.0701	11.6532	35.3276	51.3775	41.6603	26.3642	24.8478	17.0603	40.8506	20.3325	16.9717	33.089	15.9664	15.6621	28.9727	17.0958	12.417	33.2772	27.542	12.2045	31.5852	36.1409	32.2397	58.8527	28.8854	15.8146
2796	Tervuren_9641	Cercopithecus	mitis	kandti	F	8.61819	19.447	31.9897	21.0291	22.7712	29.5671	13.8408	16.1667	28.5219	45.7271	23.8877	28.3871	NA	44.4011	NA	16.9548	NA	NA	NA	15.054	15.4675	29.7556	14.682	14.5601	20.8987	8.7153	10.6876	17.9895	11.2294	10.2224	27.0764	16.6379	11.3345	31.9226	33.7459	27.6355	NA	21.7599	13.7073
1188	MCZ_31937	Cercopithecus	mitis	kibonotensis	M	9.86083	NA	43.8526	31.0475	32.0502	36.0654	NA	NA	NA	47.1498	28.259	33.7565	44.8478	48.6433	10.9745	27.235	47.032	35.5944	23.1535	17.1277	16.9266	34.8754	16.5629	15.5315	25.6889	12.2366	14.4914	25.5788	14.6858	8.38128	28.8958	24.8802	11.9109	32.413	35.4531	31.0001	48.3665	23.1424	13.8695
1187	MCZ_32288	Cercopithecus	mitis	kibonotensis	F	8.96343	22.166	36.301	21.8664	24.8838	28.903	17.5147	18.1034	30.3787	39.4967	24.4021	30.8221	37.8658	41.1525	8.67479	21.1292	41.3121	28.3036	20.5857	17.4188	14.4487	27.4957	14.3959	11.944	19.6367	13.4037	10.8931	16.9072	12.5141	10.1156	25.0263	17.8972	10.817	28.1651	32.2296	29.4408	42.6037	22.4149	10.6163
3456	BMNHL_51.369	Cercopithecus	mitis	kibotonensis	M	9.86704	26.5399	43.8624	30.2402	29.3563	34.5518	21.729	20.8697	34.0514	47.923	27.5434	37.6304	44.1911	47.4858	11.1769	26.7234	46.3554	35.4466	24.7914	19.6523	16.629	36.131	17.8776	16.44	26.2141	12.7602	14.567	20.3777	15.4148	11.7699	30.7097	22.154	11.887	33.4368	35.7962	33.106	48.7358	26.7299	12.7885
3457	BMNHL_51.370	Cercopithecus	mitis	kibotonensis	F	9.19798	26.7593	41.2986	27.0458	28.1857	31.3826	19.5292	18.5267	32.3443	40.5753	27.0518	37.5041	41.0339	43.8837	9.40138	25.1933	45.3578	32.5204	22.3959	19.2685	16.6742	34.6809	16.0061	16.2057	23.236	13.0981	13.5563	17.2768	15.1946	11.8665	29.2521	21.1099	12.9433	28.9854	35.7906	28.6073	48.2448	22.8448	13.1896
3458	BMNHL_72.52	Cercopithecus	mitis	kibotonensis	M	10.0074	32.3206	46.2049	34.5352	33.7497	37.8488	21.6974	21.8947	32.9236	46.9863	26.957	34.172	44.9679	44.1096	11.139	29.4289	47.3631	34.5677	19.7972	19.6537	15.8887	35.4168	15.3835	16.4035	25.7733	12.5355	14.905	25.3411	15.6017	10.6273	28.335	21.7901	14.5738	29.4144	31.1293	27.5357	49.1671	21.1688	13.9876
3461	BMNHL_72.53	Cercopithecus	mitis	kibotonensis	M	8.355	26.2295	44.2422	31.35	31.8205	35.8333	19.9484	19.0131	32.0796	46.3233	29.0432	35.7026	43.5729	44.4217	11.6154	27.21	44.4264	34.395	24.154	21.0933	17.0777	34.4768	16.7261	15.6701	29.1724	12.9709	16.0714	22.1762	14.043	10.2102	29.4839	21.175	12.2005	27.3413	36.8039	24.8701	49.898	24.0226	15.2565
3460	BMNHL_8.9.26.1	Cercopithecus	mitis	kibotonensis	M	9.47434	28.3178	46.4508	34.6247	33.4235	37.5369	19.6628	21.2555	34.6548	48.6907	27.8146	34.7459	43.24	45.6974	11.2898	31.2135	49.6575	37.5568	27.6098	19.3	16.2583	37.5127	18.5193	15.6555	30.0683	10.8821	16.7672	22.782	15.5263	11.4161	31.0268	22.7462	13.3319	31.1057	34.3973	30.1152	51.5348	23.8046	14.1086
3453	BMNHL_0.6.21.50	Cercopithecus	mitis	kolbi	F	9.35844	24.2108	39.5296	24.2847	25.6119	31.2059	15.5768	17.3558	31.0667	42.5445	24.2597	34.5816	42.3088	42.1355	11.4581	23.2732	41.5737	30.1863	19.2575	17.4392	15.6857	33.2034	15.5951	14.984	22.9817	11.4339	14.4451	17.1496	12.7688	10.7803	26.0086	19.1639	11.5305	28.8559	32.1029	29.7881	44.1323	22.2282	13.0228
3454	BMNHL_17.8.21.2	Cercopithecus	mitis	kolbi	M	9.74343	26.9178	43.7701	30.8526	30.757	35.3011	20.4166	17.8189	32.2412	41.8116	25.3177	36.1311	40.4393	46.236	12.0347	27.1696	45.5588	32.8949	22.2562	19.8987	16.095	34.8155	17.8687	16.0827	24.0865	12.5267	14.7125	22.4518	13.706	9.78788	30.5637	23.6644	12.5461	27.4474	38.9791	31.0542	48.2388	27.4865	12.7469
3466	BMNHL_1938.5.26.1	Cercopithecus	mitis	kolbi	M	9.91545	25.4695	39.1314	28.2468	28.0317	34.8451	19.5932	21.7156	33.3334	50.4535	27.5912	32.8549	46.503	47.8503	9.71959	22.4915	46.2941	34.0194	22.4843	21.6273	15.7517	32.205	16.0794	14.1064	25.4235	12.5127	13.404	24.8933	12.9298	11.2865	31.5173	20.8138	14.3299	32.6789	30.2406	36.0258	51.3094	25.8163	14.2944
3449	BMNHL_49.109	Cercopithecus	mitis	kolbi	M	10.5041	28.9237	48.2742	34.0707	31.6303	38.6542	25.6828	21.8112	35.9414	51.6005	28.6976	40.9798	46.7402	47.9449	16.3605	28.8058	47.1304	35.7139	24.8719	20.8011	18.8613	39.8844	20.3659	17.2252	31.4999	13.4644	15.3594	23.589	16.522	10.7424	32.756	22.1248	11.0495	33.0772	32.5455	33.6841	51.4662	27.2073	13.771
3450	BMNHL_49.110	Cercopithecus	mitis	kolbi	M	10.577	29.3112	51.7296	35.9773	34.305	39.1095	22.1211	24.2614	37.0532	54.3395	29.9923	39.536	48.3256	48.9504	11.5831	30.977	54.0153	41.4772	28.0839	25.5086	18.4889	40.7764	18.547	17.5028	32.1996	12.7795	16.6275	22.8328	16.7382	12.1211	33.1002	23.2136	13.7808	29.7223	35.145	35.234	59.1356	29.89	13.261
3452	BMNHL_49.111	Cercopithecus	mitis	kolbi	M	10.8216	28.4183	42.3895	31.8755	30.8785	36.2193	25.9238	21.4425	35.2209	44.5092	27.5048	36.5945	43.0994	44.5261	12.7928	27.7548	45.3582	33.8792	24.7146	19.4925	15.8593	36.1664	18.3161	17.7308	31.0311	13.3723	15.1877	25.583	14.9152	10.8096	31.6255	16.7188	12.9444	33.3952	34.102	31.0584	48.3891	24.7605	14.5501
3451	BMNHL_49.112	Cercopithecus	mitis	kolbi	F	10.0203	23.0155	43.16	26.7561	27.7221	33.9315	16.4781	19.6155	31.8743	47.3325	25.2389	35.0631	42.0572	45.2184	11.8177	20.2561	42.8996	30.0122	22.3277	18.5552	16.1489	33.7658	15.4963	15.6575	25.4537	9.71905	13.983	15.8593	13.7313	10.5674	28.1909	15.6309	13.9549	31.5048	27.0397	32.0567	42.2862	22.6696	11.9728
3467	BMNHL_72.62	Cercopithecus	mitis	kolbi	F	10.4648	21.1579	38.7695	23.0188	23.1432	32.3444	17.2282	14.4673	28.6847	43.9989	23.0171	33.7623	43.2439	46.0626	12.4093	19.9442	39.5291	28.7742	21.0955	17.3952	16.6765	31.112	16.8345	15.326	25.9884	11.1791	11.4808	15.1394	13.1248	11.2641	28.5983	15.1139	9.95348	30.4395	38.4325	29.5769	43.0806	22.1057	13.7334
3468	BMNHL_72.65	Cercopithecus	mitis	kolbi	M	9.70579	27.2202	46.9391	34.136	33.2168	36.6878	26.0271	21.5625	36.1811	52.264	27.7139	40.0038	46.8032	45.1525	13.9247	30.8482	46.4084	36.7812	27.4661	21.9346	17.8589	39.0928	20.8285	14.7865	32.634	14.1639	15.6823	21.7256	15.9131	10.6312	31.0746	18.9618	11.4393	29.7381	33.7449	31.8061	52.5845	23.5086	14.3318
3455	BMNHL_72.66	Cercopithecus	mitis	kolbi	M	9.71664	25.1504	41.6434	28.8528	28.1331	32.9271	19.6192	20.51	32.8089	47.4001	26.1717	35.5502	43.7922	46.1622	13.0943	24.1721	43.2922	31.1886	22.8622	22.2176	15.5506	34.8292	17.1158	15.4763	26.8452	11.9939	13.7728	20.9571	13.8708	9.65327	27.4597	17.5384	12.5424	29.4548	34.4751	30.5318	49.3092	24.7803	13.6707
1191	MCZ_1935	Cercopithecus	mitis	kolbi	F	9.06296	23.3871	38.0681	24.1019	27.2585	30.8388	17.416	16.6242	28.832	40.4907	24.9159	28.4676	38.2147	39.4322	6.92727	21.5145	43.6025	29.5296	20.0284	16.7726	16.4764	29.6528	14.2516	12.4784	18.9444	12.3316	14.018	18.7898	12.988	9.87175	27.4352	19.0567	10.1051	28.8559	27.2407	27.8558	42.8909	20.7761	12.3579
263	USNM_452570	Cercopithecus	mitis	kolbi	M	9.57278	25.3505	43.2237	28.6948	29.5245	34.5075	18.8788	19.617	34.0175	47.1179	27.5394	34.4916	41.3965	46.5229	9.68268	25.2189	47.0195	35.4259	26.6659	22.3959	16.9418	33.7068	18.7427	12.8499	25.7627	11.8016	14.4632	19.8737	14.9184	11.4848	30.4305	22.0444	11.907	29.696	36.1467	29.4759	49.9432	24.3764	14.4879
264	USNM_452571	Cercopithecus	mitis	kolbi	M	8.62665	25.9558	46.0675	32.802	29.9634	36.0232	22.5034	23.3513	36.1616	49.9451	29.7981	39.805	44.7167	47.4796	12.5323	29.047	47.9655	37.118	28.0482	20.9832	16.3934	36.9948	20.4291	15.5453	32.564	13.2563	17.6717	20.1495	16.79	8.72031	31.1175	21.7443	14.0935	30.2604	36.2315	31.3423	53.5788	25.2317	14.929
261	USNM_452574	Cercopithecus	mitis	kolbi	M	9.38941	32.433	48.795	37.2015	34.6007	38.9378	23.8114	21.9563	36.0858	52.0261	29.0655	40.1661	43.5801	45.7803	12.4044	30.0713	47.3484	37.7175	29.6765	21.4175	17.6084	36.5813	19.4445	17.0688	34.8605	14.3412	15.8136	21.9622	16.9851	11.2845	32.1273	18.6044	8.85787	29.8567	38.0896	27.9772	51.2197	24.1071	15.1207
259	USNM_452575	Cercopithecus	mitis	kolbi	M	10.0267	26.9502	46.1163	30.557	31.4599	36.3876	18.4055	17.2432	34.3983	53.9021	27.5101	37.6548	47.5795	47.1401	12.5672	25.9737	47.1354	37.6519	26.0008	24.8229	19.0155	35.7275	20.8742	15.8383	30.8377	11.8008	14.5101	21.7022	15.0044	10.5243	32.4504	20.0131	9.4945	30.9439	33.1209	32.2004	55.6091	27.2998	15.0883
260	USNM_452578	Cercopithecus	mitis	kolbi	F	9.70044	26.1673	40.8721	25.2902	24.7895	32.3607	17.0638	17.1891	30.1345	43.2969	24.9502	33.37	41.4491	41.9866	12.1541	19.39	40.7769	30.2519	20.6657	18.5045	16.3051	30.0099	15.8958	14.3255	24.8199	10.4454	12.0878	16.1719	13.8353	10.5724	28.5293	17.3819	11.5296	32.8763	33.822	31.1561	45.7514	23.8729	14.2559
262	USNM_452581	Cercopithecus	mitis	kolbi	F	9.56195	22.604	41.5863	24.9311	26.0526	33.8603	17.4787	16.2161	30.4444	41.6572	24.9976	33.8174	41.9022	48.0406	10.8422	19.6796	44.6886	32.1145	22.3027	15.9075	17.4007	32.172	16.4951	16.0483	24.1328	12.0483	12.6004	16.6048	14.4023	10.3412	29.1892	19.2625	9.60246	33.2744	38.5093	30.4183	43.1835	22.3251	14.2453
245	USNM_452586	Cercopithecus	mitis	kolbi	M	9.79433	34.0521	53.5093	37.9076	35.2816	38.6566	21.8086	25.1569	37.9744	52.1174	28.1429	42.3079	47.3581	49.7275	13.4732	31.9144	50.2287	38.1848	27.4365	24.0798	15.9913	39.9183	17.7546	18.4478	32.9618	14.0883	19.0736	20.7376	17.4619	9.54823	32.7884	21.1324	13.9018	32.043	39.5543	33.6508	56.6785	25.8202	13.569
244	USNM_452587	Cercopithecus	mitis	kolbi	M	7.78174	28.65	45.8463	31.705	30.7598	35.8363	21.0321	19.2625	34.0254	50.8447	27.3495	37.0933	45.2774	43.4544	11.9861	29.8441	47.2007	37.7833	26.1693	21.4861	18.6978	36.8914	18.5889	16.7171	31.8304	12.6736	16.2947	22.0341	15.8021	10.6297	31.1961	21.7464	9.97392	27.7773	39.3556	28.1591	54.3291	26.2421	13.5783
3488	BMNHL_97.10.1.3	Cercopithecus	mitis	moloneyi	M	9.26062	29.0125	49.0032	32.7105	34.8324	40.5665	19.4599	19.3301	36.745	49.2956	29.7096	38.7671	45.4813	49.3593	13.1784	34.2121	49.2402	38.5759	25.7609	24.1409	18.4728	39.3693	20.7104	16.8409	28.6761	12.7614	18.497	25.7461	14.2204	12.8911	33.0091	26.9113	12.3025	30.3075	38.9985	NA	55.8348	26.0755	NA
1192	MCZ_26830	Cercopithecus	mitis	moloneyi	M	10.1245	27.5167	45.7679	31.032	31.9648	37.1719	19.8242	20.2037	38.0855	50.3512	28.2196	35.3681	42.1949	45.1754	10.157	30.3196	47.5179	35.1652	25.3852	20.9202	20.35	34.948	21.8742	13.9345	29.2624	11.3982	14.46	24.452	16.8178	11.9652	31.3028	22.1486	10.2207	31.3787	35.5937	29.9994	49.6425	24.3167	14.6086
1193	MCZ_26832	Cercopithecus	mitis	moloneyi	F	9.10595	21.8351	39.0792	24.4799	26.4452	33.879	17.3113	16.0127	30.4169	45.339	25.4741	31.733	45.3628	46.1092	9.27161	21.8957	44.3245	33.4756	22.3258	17.205	16.9242	31.0622	17.8295	13.5576	23.3772	11.6493	13.0221	20.6218	13.1574	9.69026	30.1082	21.6758	10.112	31.2295	34.1238	30.1106	46.8165	21.7226	14.3363
1195	MCZ_44266	Cercopithecus	mitis	moloneyi	M	9.06651	29.1203	46.7889	30.2291	32.8028	37.6768	22.4975	19.476	35.0989	45.5078	29.6413	36.5567	47.853	47.4976	10.0118	29.6872	50.4123	35.7724	22.5905	20.6157	18.0885	32.86	18	14.6788	25.3831	13.9617	15.3661	22.9655	15.973	13.152	31.8848	23.1569	13.7607	35.4664	32.5075	34.7213	52.4627	23.6917	13.7883
1194	MCZ_44267	Cercopithecus	mitis	moloneyi	F	8.79267	23.6385	37.104	24.4205	27.6711	34.1448	16.5331	18.37	31.9102	44.0991	27.1552	33.3791	42.2014	46.2409	8.00915	21.8345	46.9724	33.2534	23.7976	18.2591	16.5454	29.603	15.7835	12.6828	21.7613	12.3677	12.9927	20.6901	14.1888	12.9531	28.875	21.5678	12.4964	31.2867	38.2126	31.1499	48.1201	22.762	13.0294
3462	BMNHL_33.6.14.1	Cercopithecus	mitis	monoides	M	8.9064	26.5236	41.4687	29.5273	31.1705	35.0629	23.0182	19.2028	33.8141	44.2766	26.1452	33.7697	44.1644	43.6518	10.4247	24.5718	48.0756	33.1105	21.7666	18.8988	16.9583	34.8584	18.5165	15.0294	24.4897	14.0719	13.81	22.9019	16.4098	8.9779	29.6712	21.907	10.9136	28.7705	29.4743	30.2341	48.5004	24.5584	12.0627
3463	BMNHL_64.2011	Cercopithecus	mitis	monoides	F	9.28202	23.5279	35.9949	24.1119	25.5073	31.4323	19.8781	15.4848	28.4016	42.5692	25.6019	32.0833	35.775	43.1747	10.6291	23.2928	42.6437	31.7015	22.8688	15.666	17.6925	30.1254	15.0815	14.2709	26.2153	11.6329	11.7855	20.9987	12.7116	12.275	27.9495	19.9195	12.1731	31.2669	32.7458	30.201	43.7338	22.6504	13.1271
3465	BMNHL_64.2013	Cercopithecus	mitis	monoides	F	11.6055	28.9042	44.0123	27.698	29.3817	37.2586	20.8819	17.7967	31.4655	47.2327	26.1721	35.7422	45.4458	45.7005	10.7253	23.0104	44.7523	32.4839	20.9055	18.0244	17.7838	34.5503	16.2063	16.2476	21.8349	13.6521	13.9659	20.5581	13.9033	11.9346	29.0832	23.7129	12.6903	31.9003	34.5185	28.196	47.5783	25.1842	14.9837
1196	MCZ_22734	Cercopithecus	mitis	monoides	F	9.34512	19.2986	32.0148	19.1437	23.2004	29.526	13.9744	16.998	28.1908	41.3052	25.907	28.4254	37.4112	41.7657	13.1763	19.5552	35.2319	25.1715	18.3111	17.9649	14.6042	26.6869	12.1244	13.7796	22.2889	13.1296	11.437	18.4953	12.756	10.7154	25.1778	15.5366	10.3078	23.5568	35.4053	24.7448	37.5275	22.7144	12.5356
1197	MCZ_39389	Cercopithecus	mitis	monoides	F	8.73279	21.5717	36.5265	21.1296	23.1061	30.4986	14.2803	14.3237	27.7622	41.2075	24.7663	29.7446	37.1629	43.4403	9.06798	19.0481	43.1508	32.5897	23.4233	19.0332	17.0012	30.9342	15.6814	14.4582	21.8439	9.49204	11.7875	17.0165	13.2823	9.74949	27.3338	20.0701	11.3532	30.2179	37.722	31.074	45.5124	22.9352	12.9331
2787	Tervuren_11329	Cercopithecus	mitis	opisthostictus	F	9.50741	24.2378	41.5762	29.404	29.3897	34.7046	22.3234	16.9015	33.5184	46.8051	27.2361	37.0515	43.4537	46.5894	10.8253	26.7235	46.249	34.6745	23.7317	17.9579	18.4799	36.2913	20.8742	14.913	26.6533	13.2729	13.1883	20.6927	14.2579	12.7366	30.059	22.0882	10.3213	33.5101	30.5133	34.3651	47.6221	27.1541	14.9053
2786	Tervuren_11645	Cercopithecus	mitis	opisthostictus	F	9.85959	27.2531	42.5284	27.6331	30.0702	34.6731	17.7363	16.712	31.9187	47.8353	26.5135	37.414	43.1684	44.5547	12.045	25.404	44.0037	33.0338	23.7606	18.1221	17.5937	34.7561	17.7022	13.3079	24.4187	13.3125	12.0387	19.9586	15.0513	11.5622	29.7143	22.7434	13.3561	31.0295	31.6249	28.9887	47.6646	24.8847	15.2916
2785	Tervuren_11646	Cercopithecus	mitis	opisthostictus	M	11.2819	30.9073	48.2763	33.9382	33.6046	37.0175	23.9891	21.7188	36.5854	50.4362	32.3602	42.1575	50.2894	49.6518	9.17687	32.4597	55.3647	43.4659	26.1744	22.3792	19.8225	39.8855	19.1254	16.2108	29.2058	15.3843	16.3147	25.1504	18.725	11.4101	33.9747	29.8061	14.201	36.1594	40.5906	33.3476	60.466	27.7497	16.2495
2784	Tervuren_19276	Cercopithecus	mitis	opisthostictus	M	10.8462	33.2773	48.0332	37.379	36.5647	40.0385	24.5888	21.2501	37.1465	49.6621	29.9254	37.7284	46.7796	46.7279	8.15892	37.3366	55.245	43.0582	30.1517	23.3273	20.8633	40.21	20.6887	15.1193	33.8069	14.8987	16.6682	32.3005	17.1646	11.1716	33.6019	26.5067	11.6819	31.4134	35.7556	33.9459	60.0733	27.6989	15.4532
2783	Tervuren_19277	Cercopithecus	mitis	opisthostictus	F	10.5225	29.1462	42.461	31.632	31.3576	35.9501	21.3545	18.9154	32.7783	47.9587	27.1722	35.847	45.9	46.5506	11.5385	26.3433	44.8816	32.6244	21.1449	20.0277	18.5702	35.3565	16.2877	15.0428	26.5101	14.0996	13.9229	22.8011	15.2235	11.6491	30.5433	20.1952	12.8778	30.4921	33.9824	29.2207	47.7169	25.8821	15.8866
2782	Tervuren_19280	Cercopithecus	mitis	opisthostictus	F	8.06695	23.9462	40.4596	28.1341	30.1825	35.3469	20.1804	20.0719	34.2112	47.8668	25.4802	35.8654	43.6874	46.9263	10.6728	23.3069	44.1111	32.3087	23.4	23.1076	16.1497	32.5677	17.3072	14.6503	25.0252	12.4427	12.2993	18.5099	15.063	13.5557	30.9104	19.9814	12.482	33.718	26.1625	35.2391	49.6561	27.3872	15.7602
2781	Tervuren_22361	Cercopithecus	mitis	opisthostictus	M	11.6369	28.8571	53.3524	37.1544	35.5841	40.0735	29.7693	22.498	36.7137	52.7527	30.3032	43.0295	49.1068	48.8949	17.3496	34.0136	51.2338	39.9966	25.9428	26.8213	17.1895	39.3216	21.9798	14.4058	31.8407	16.4436	18.5147	26.1189	18.7574	12.5061	36.7992	27.9548	12.0852	31.3282	35.3988	32.4933	58.8324	30.0902	16.4542
2780	Tervuren_31229	Cercopithecus	mitis	opisthostictus	M	11.663	32.9077	51.9677	37.6954	36.9108	41.7693	21.1114	24.9256	37.4484	51.1875	33.9665	43.3099	46.7886	50.6188	15.8514	34.4309	52.6892	37.63	26.6191	22.1129	16.981	40.7056	19.1873	16.1883	33.1868	16.0222	14.0649	27.7377	18.6441	12.7782	35.2474	25.1719	13.4605	32.811	32.1579	36.0751	50.8586	28.4882	14.0639
2801	Tervuren_33622	Cercopithecus	mitis	schoutedeni	M	9.25231	31.4261	45.2238	36.1821	34.4448	38.2668	21.7789	22.8391	37.0332	52.4731	29.6288	37.9976	44.7447	47.0819	15.4141	29.8356	46.5615	35.2677	25.1561	24.3837	13.8085	36.488	20.3799	15.6927	29.3335	13.8511	14.3478	26.2348	16.3479	14.5709	31.1453	23.0066	12.0087	31.0742	32.2976	33.8309	53.1979	30.784	15.0993
2800	Tervuren_33624	Cercopithecus	mitis	schoutedeni	M	8.69719	28.0762	43.1428	34.0601	31.2262	35.3273	22.1293	20.1656	33.327	44.8873	26.8455	35.9827	44.5881	46.2949	10.9519	27.6477	49.2051	35.2058	23.7063	21.5335	16.3807	36.6922	19.385	14.969	27.7418	13.7567	13.9634	23.2418	16.243	11.7293	31.0531	23.1308	10.5164	31.54	37.5744	31.7688	52.7314	27.3608	13.9094
2799	Tervuren_89.047-M-0001	Cercopithecus	mitis	schoutedeni	F	9.23707	25.8793	40.3452	28.2847	28.4747	33.6443	17.7654	18.2849	32.1644	46.3756	26.4381	32.2988	41.9712	43.9995	10.703	21.3573	43.6954	31.4775	22.3728	15.8469	16.8287	32.7761	17.2927	14.2058	23.3345	10.6412	13.2269	20.013	14.3053	11.8876	29.1297	20.398	11.5876	33.4614	39.4692	27.3963	44.3396	24.0998	14.2852
3491	BMNHL_1906.4.3.1	Cercopithecus	mitis	schwarzi	F	8.46259	23.3338	39.0833	24.9409	27.0909	33.2319	17.6861	17.568	30.7611	44.6461	24.4664	32.9021	41.81	44.4056	11.6987	23.0272	41.2892	28.7955	20.1754	16.0058	17.5355	32.7544	15.7197	14.4437	24.2345	11.7062	13.173	19.3373	14.0225	10.808	30.0521	19.3278	13.111	34.1323	33.7791	31.7334	41.5255	22.5772	13.4965
3492	BMNHL_1908.7.19.3	Cercopithecus	mitis	stevensoni	M	9.69655	35.0597	49.1757	38.3773	37.7883	40.272	23.7524	20.811	37.1568	46.5165	27.6871	38.8974	41.6325	47.0027	12.0449	35.9027	51.2432	37.4657	27.964	21.3886	18.6108	40.8575	20.7709	16.6754	30.1078	15.0706	18.0384	28.8804	16.8011	10.9835	31.0712	25.2021	10.0787	30.0973	39.7444	29.1258	51.8919	26.1261	15.6639
3418	BMNHL_30.11.11.50	Cercopithecus	mitis	stuhlmanni	M	9.39339	25.7553	40.3017	28.3541	30.7949	35.217	19.7265	19.6756	35.3911	46.565	30.1048	34.9587	45.9679	46.2874	10.5422	23.5171	47.2786	33.3132	23.0359	20.7404	17.3279	33.3249	19.0093	15.0871	22.6393	13.7084	13.1999	22.1004	17.861	9.18717	31.3251	23.4043	13.4357	30.9647	32.0087	31.9033	47.9265	23.8205	13.6398
3415	BMNHL_30.11.11.51	Cercopithecus	mitis	stuhlmanni	F	9.10269	22.2007	38.8187	27.6783	27.8386	32.4957	24.5782	18.8482	32.0038	40.2868	26.3528	33.7688	41.9579	45.31	14.7969	23.7987	38.6697	27.3922	19.5605	20.2106	17.1302	32.7518	17.7324	13.0479	26.2042	14.4363	13.4075	20.5684	14.575	11.6841	27.3686	15.5986	11.6978	33.1241	36.0372	31.3861	44.0123	23.0552	13.6107
3419	BMNHL_30.11.11.52	Cercopithecus	mitis	stuhlmanni	F	9.17022	23.0982	34.637	21.1405	22.0828	31.8325	13.4636	17.3087	29.8098	45.9053	25.0908	32.5075	43.4013	41.9105	9.80741	16.4609	41.9572	29.3657	17.3026	18.7747	14.262	29.3326	15.5181	14.911	19.1496	10.3598	11.6788	18.3822	14.1491	10.2733	26.4844	19.8823	13.6822	30.2178	25.6151	27.9686	44.8602	19.9506	14.7234
3420	BMNHL_30.11.11.54	Cercopithecus	mitis	stuhlmanni	F	10.2064	24.4814	36.7586	25.7356	25.5542	32.7528	17.7726	15.0861	31.2831	47.4487	27.0458	34.0256	45.0636	41.9576	10.975	16.523	38.7901	28.7443	20.1718	16.5841	18.0766	28.708	18.7429	14.758	23.3362	11.9829	11.214	19.1805	14.3025	11.3943	27.1755	17.3222	10.2826	31.2415	32.4921	26.2555	41.8831	22.9301	13.2704
3414	BMNHL_36.3.16.1	Cercopithecus	mitis	stuhlmanni	M	10.11	28.5871	44.9304	33.8309	28.9894	36.9673	24.8045	20.9202	34.3231	48.2539	30.5255	39.4975	48.7715	47.1363	9.41806	31.1255	51.5497	39.9443	25.6621	21.2409	19.5877	39.2578	20.233	17.7157	31.4856	14.7169	14.7131	25.6224	15.9546	11.4401	32.5613	27.5226	11.5337	31.4763	32.8081	33.4204	55.4469	26.1619	13.7659
3417	BMNHL_40.12	Cercopithecus	mitis	stuhlmanni	M	10.265	27.0965	43.467	27.774	29.4896	34.4121	19.0777	20.0258	34.5544	47.4381	29.261	38.1612	43.8233	48.3673	10.5977	23.7884	46.2201	33.2923	24.3612	19.0861	16.6485	32.8316	17.2351	14.5081	26.6884	12.3734	13.407	20.7144	14.5888	11.2984	29.2084	19.7164	13.4758	32.353	35.5123	30.3791	47.5445	23.5594	13.2331
3416	BMNHL_40.14	Cercopithecus	mitis	stuhlmanni	F	8.54296	25.1279	41.3769	27.2631	28.4493	33.6928	20.0433	20.2538	32.2541	46.2571	28.1009	36.0066	46.6508	44.0808	9.94811	26.7646	44.4105	32.3062	23.1381	18.0558	17.024	33.9808	15.7237	14.5257	27.4825	14.156	13.6998	21.6059	13.2203	11.9674	29.321	17.8381	14.6428	30.5458	33.9589	28.1909	45.4821	23.4567	13.4941
3434	BMNHL_72.104	Cercopithecus	mitis	stuhlmanni	F	8.8653	26.3692	39.622	29.0844	30.748	35.524	19.1224	18.4557	34.1874	45.9396	27.4308	35.88	42.3225	46.7103	13.7716	23.9517	44.0791	31.6709	20.8916	19.6856	19.2541	35.4736	19.144	15.3478	24.1209	12.3359	13.2647	23.7822	15.6036	9.76381	30.0188	21.8594	11.3512	31.2317	33.6519	31.9387	46.5246	23.0266	12.9633
3428	BMNHL_72.108	Cercopithecus	mitis	stuhlmanni	M	10.2729	32.928	51.633	38.6414	37.2566	39.6272	24.1032	23.0639	37.2343	50.5986	30.9965	39.2662	48.363	49.9971	13.6217	36.0446	51.0772	40.5045	23.0972	20.8878	17.0811	38.9966	20.2565	16.3298	29.2995	13.6849	17.823	27.4217	17.739	12.366	34.5046	30.7491	13.1314	30.4881	42.356	28.0068	56.333	25.5738	17.0551
3433	BMNHL_72.111	Cercopithecus	mitis	stuhlmanni	F	9.48503	30.5521	40.6412	27.0476	27.832	34.3737	16.3284	15.2243	30.1748	43.2117	27.2523	34.9455	44.0618	44.9251	13.6055	21.2944	41.636	30.3559	19.339	16.8321	18.013	34.1853	16.3717	16.3591	24.435	11.0991	13.3588	20.5804	15.3281	10.9673	28.7983	21.2229	13.6863	31.6396	37.1285	28.9222	44.5745	21.239	14.5269
3431	BMNHL_72.114	Cercopithecus	mitis	stuhlmanni	M	9.78059	28.6204	41.7337	31.3467	33.3043	37.9979	20.0499	20.1158	35.3853	49.2033	29.213	35.1247	47.1619	49.4479	12.086	26.3426	47.1528	36.3001	24.4608	23.6227	18.6043	36.0469	18.5283	15.1872	26.4045	11.5181	14.6537	25.4093	15.9572	11.7145	31.5332	21.4756	14.1548	33.9091	32.938	35.8648	52.2858	27.4405	15.9742
3432	BMNHL_72.115	Cercopithecus	mitis	stuhlmanni	M	9.12105	29.1781	46.4953	34.198	34.8343	39.5008	23.3915	22.4948	39.1427	50.7256	30.3997	40.047	41.9803	47.2169	13.2742	30.1525	52.2891	41.1898	29.0922	22.0708	18.6809	39.2706	22.4439	15.9137	28.443	12.9776	15.0865	26.7024	18.4413	12.1268	33.7657	26.9224	13.0039	32.0887	40.293	32.8159	56.2208	27.2801	14.4211
3435	BMNHL_72.116	Cercopithecus	mitis	stuhlmanni	M	9.60979	35.089	50.2396	37.939	37.0331	39.7842	21.4445	21.5409	38.0931	51.883	29.4577	38.4653	50.5514	46.7601	13.2731	32.0906	51.1025	40.4941	22.1286	22.6228	20.5523	39.9332	20.5076	16.6081	29.1997	13.1676	16.2539	26.9926	17.6121	9.78962	33.9089	26.4892	12.6611	31.3934	37.5253	30.6871	57.2198	25.6425	15.816
3426	BMNHL_72.68	Cercopithecus	mitis	stuhlmanni	M	10.2283	29.1283	46.2374	29.9268	32.0588	37.3364	18.97	20.277	36.7457	46.7417	29.2445	36.4979	42.8131	47.286	12.1311	27.6385	47.0603	35.2422	25.7788	20.7922	19.3645	36.2473	18.8524	15.8176	26.2116	12.7663	16.7351	23.053	14.1668	12.2803	28.2474	24.2035	14.4005	30.4298	36.2958	30.8287	49.9155	25.4098	15.3439
3422	BMNHL_72.72	Cercopithecus	mitis	stuhlmanni	M	10.0411	30.2583	48.3997	34.123	34.4033	37.8091	19.3066	20.4111	34.3626	49.4423	28.2789	35.8987	46.0958	46.0844	10.1984	26.8365	48.3394	35.3293	22.8112	21.7936	15.9227	35.3223	17.865	15.0977	26.416	13.4792	16.5891	21.09	16.3693	11.5986	30.5248	20.7438	12.1114	30.5278	36.5109	29.9478	51.704	23.9912	14.37
3427	BMNHL_72.75	Cercopithecus	mitis	stuhlmanni	F	8.54814	25.242	41.337	30.8895	31.9897	34.8796	20.329	20.9826	35.4838	50.857	28.4591	36.2714	44.6323	45.0471	15.0644	27.9291	41.3403	32.9655	22.6988	19.468	16.9854	35.0783	18.9521	14.3661	28.5454	11.8375	15.3485	24.6152	15.4986	10.3484	29.0644	21.0474	12.8387	32.3159	33.1893	33.8324	48.2383	24.6719	14.3985
3423	BMNHL_72.76	Cercopithecus	mitis	stuhlmanni	M	10.5137	29.7429	44.8387	32.8796	33.343	36.2557	21.993	22.7699	38.2724	51.3075	29.8687	35.6276	48.2899	49.9084	16.0342	33.3544	47.7667	37.173	23.9634	24.0927	17.4836	35.0247	20.2634	15.115	29.1148	11.5718	15.0863	28.4631	19.2235	10.702	31.8502	26.2188	12.4152	29.6146	40.3817	32.6866	54.9778	27.6772	14.0887
3429	BMNHL_72.77	Cercopithecus	mitis	stuhlmanni	F	9.62439	26.2682	40.0392	27.2311	28.2572	35.1633	18.2764	18.5204	33.0241	42.6002	27.9124	34.5387	38.852	42.8493	9.19599	23.2774	43.8619	33.6961	23.1802	20.4149	16.6584	32.1089	18.1268	15.2097	24.8666	10.1157	13.1107	21.8116	14.5486	11.5581	28.04	21.6227	13.642	28.189	35.5881	29.0091	48.3834	24.3949	14.1555
3430	BMNHL_72.80	Cercopithecus	mitis	stuhlmanni	F	8.57619	27.633	41.0422	29.7553	29.4954	33.469	19.4115	17.6358	33.2857	45.2246	26.9951	35.0198	42.0202	43.4926	12.545	25.0119	42.4071	31.0622	20.424	21.831	18.4483	34.1254	19.4503	13.2417	24.7154	11.5985	13.8335	21.7536	14.5468	10.6402	28.6003	21.0815	11.5184	30.5471	37.9609	31.7444	48.7198	22.6855	13.9474
3421	BMNHL_72.83	Cercopithecus	mitis	stuhlmanni	F	8.9524	25.8447	37.8078	26.6951	26.8054	34.2466	20.1572	17.0841	33.1217	44.7036	28.0683	36.313	43.2683	45.6844	12.4281	19.9173	41.1084	31.0287	19.8756	19.7681	17.7286	33.2199	18.9737	15.3812	23.5342	12.5121	13.1721	21.3819	14.063	9.51703	27.9936	20.8236	12.0431	29.8633	35.746	29.1588	46.3479	24.0876	15.0573
3424	BMNHL_72.85	Cercopithecus	mitis	stuhlmanni	F	9.68411	25.6792	40.0343	28.3356	28.4434	33.0985	20.0172	16.8247	31.9566	45.4594	26.55	34.8505	42.2882	42.5828	14.0658	27.0326	41.6814	30.6139	20.6525	21.8886	17.5314	34.9753	18.476	15.1677	25.3083	11.5404	14.0375	23.0548	14.3959	10.8922	29.3125	21.7839	11.7379	28.3893	35.0735	29.0705	48.3656	22.6241	14.0737
3425	BMNHL_72.86	Cercopithecus	mitis	stuhlmanni	F	9.13577	23.875	37.3463	24.6332	25.2055	33.2909	15.9535	15.4625	29.1851	43.3271	27.0937	31.837	36.32	44.4072	11.931	19.6776	39.4698	30.2539	20.7888	16.5326	18.7659	29.8439	16.0029	15.5617	23.3265	10.0501	11.4854	21.1027	12.0422	10.5801	28.0957	21.644	10.8036	30.2735	37.2147	26.4924	41.9817	22.6206	16.1037
2755	Tervuren_12347	Cercopithecus	mitis	stuhlmanni	F	10.0926	24.2874	36.0509	24.6759	25.1293	31.8237	15.4751	16.7775	30.5366	43.1494	25.1831	31.5688	40.7415	41.9297	7.56461	18.3453	40.6456	29.705	21.9919	16.4923	15.0597	28.7635	16.149	13.5681	22.8513	11.6082	11.3771	18.8961	12.483	11.5016	26.5297	16.7305	11.381	29.5802	31.8514	26.7223	42.019	22.4722	14.12
2754	Tervuren_12348	Cercopithecus	mitis	stuhlmanni	F	9.70772	26.0581	36.2196	24.8642	24.6322	30.6516	19.3497	16.937	32.0185	42.6111	26.7394	32.6574	38.2626	42.6837	10.1512	21.8654	40.6509	29.9115	22.4365	19.9515	18.1581	30.2593	17.1416	12.4906	23.3799	14.2378	12.1294	19.2768	14.0624	12.7385	28.1464	19.5791	10.0943	28.1145	26.1039	29.5803	43.1045	22.9972	12.5572
2753	Tervuren_13124	Cercopithecus	mitis	stuhlmanni	M	9.58031	28.9417	48.796	35.0188	35.2077	39.8102	23.2114	23.4687	37.4224	46.8156	30.6519	40.0179	50.216	48.0524	14.617	34.9818	48.3132	38.6785	23.1194	20.8381	18.3284	39.0792	18.8779	15.3589	31.9692	15.6892	17.2734	25.8321	16.9424	12.27	34.0062	24.0088	12.5543	30.8617	39.0802	30.4922	54.2673	26.3948	16.5529
2757	Tervuren_15843	Cercopithecus	mitis	stuhlmanni	M	9.36272	24.5225	42.5809	30.328	31.9007	36.1517	21.588	20.7867	36.2332	51.5871	28.6616	40.2337	47.0558	49.599	13.3992	28.9498	45.7237	35.2191	25.5289	22.7573	15.6548	36.6991	20.334	15.3248	26.5638	15.1579	14.3024	23.7346	16.5213	12.3097	30.3799	23.7667	11.4444	33.3759	32.1849	35.0516	51.0961	25.9847	14.2672
2761	Tervuren_20638	Cercopithecus	mitis	stuhlmanni	F	10.1327	26.1155	39.7022	26.1081	26.9118	34.1122	17.7782	18.303	31.7683	45.8723	27.5035	34.0895	44.298	44.5689	14.1201	22.3848	41.3951	28.5869	19.7449	20.4438	17.1231	33.2982	15.9256	15.1945	25.6433	12.4901	12.7681	20.7514	14.6047	11.446	28.6173	16.6146	12.4975	31.5871	30.7389	31.8361	43.8511	20.6077	13.287
2760	Tervuren_26171	Cercopithecus	mitis	stuhlmanni	M	10.5002	32.5838	46.7322	37.7652	37.3363	39.9931	25.9048	22.9837	38.4558	53.0724	28.9819	39.32	49.4609	51.7255	13.9788	33.291	47.7352	36.3701	25.8008	22.6087	16.7347	41.2412	21.302	17.2683	30.1822	16.0621	16.771	29.3411	15.7618	12.2866	34.4269	23.7745	13.0955	35.3274	33.7066	33.1547	53.0444	27.037	18.1397
2751	Tervuren_2796	Cercopithecus	mitis	stuhlmanni	M	9.35834	25.9802	41.2821	30.5748	33.3458	34.6887	23.0771	22.5288	34.6785	47.5492	29.1815	36.0109	44.4578	43.2135	10.5956	30.3586	45.937	34.5665	22.2423	23.1048	16.7908	34.7975	15.6402	13.7075	25.4022	14.823	15.0154	26.2009	16.1562	10.0085	29.9757	21.2991	13.2469	28.2644	32.8334	26.9116	51.6485	25.3405	13.5213
2773	Tervuren_27962	Cercopithecus	mitis	stuhlmanni	F	9.34603	23.9473	36.4427	23.445	23.9597	31.2022	16.0288	17.2385	31.4997	45.9767	26.7933	33.3046	43.5822	44.5393	9.33556	21.5694	40.8085	28.9876	21.3789	18.3955	16.8865	29.8564	16.8689	13.1527	24.4406	11.2705	13.4247	18.821	13.4476	10.7414	27.8627	17.4112	11.8981	32.4228	32.6501	27.1514	43.3881	27.106	17.5873
2759	Tervuren_35118	Cercopithecus	mitis	stuhlmanni	M	10.6419	32.5194	46.034	36.6259	33.6167	37.6728	23.2213	19.0986	34.1709	46.4717	27.4316	39.2838	47.1881	48.9325	12.8372	33.2793	47.1246	35.3252	24.2871	20.9546	17.1414	38.7634	20.3323	15.8901	31.075	15.2924	13.8732	24.56	16.0263	12.24	30.0978	23.2061	9.69524	29.3199	41.7756	29.3161	50.9101	26.3762	15.749
2758	Tervuren_35119	Cercopithecus	mitis	stuhlmanni	M	10.1243	31.6623	51.552	39.3657	36.4627	41.6652	28.6114	21.1964	35.973	48.8835	28.0774	40.9327	49.229	49.1296	13.4302	36.4313	52.3656	40.0458	26.8289	23.2451	18.4405	41.0867	21.8206	16.7672	33.2488	18.2049	17.0967	28.3476	18.8562	12.9757	35.7045	24.1966	8.51547	32.1652	34.074	34.867	55.187	25.762	14.3363
2767	Tervuren_37522	Cercopithecus	mitis	stuhlmanni	M	9.91262	31.148	46.2172	36.2333	34.1882	39.9302	23.7419	20.2526	36.4504	46.0309	27.9188	37.6382	50.2452	46.3952	12.6897	34.1686	51.1072	39.4906	26.8015	23.4988	19.155	41.1338	21.0478	15.5598	34.8983	16.3772	16.9839	29.9718	16.5147	10.2879	32.6946	24.9384	11.2875	31.6824	38.5837	33.8152	58.1086	26.4585	14.9259
2766	Tervuren_37524	Cercopithecus	mitis	stuhlmanni	M	11.2172	30.3747	48.456	35.0351	35.5738	39.3252	21.929	23.3478	38.4159	51.6201	29.8423	36.5167	45.3121	49.1837	16.6661	32.9727	48.4458	36.7625	25.0268	24.8876	19.8068	40.2564	20.0393	14.2721	31.517	13.6369	16.4415	29.1193	17.3928	10.0347	32.8577	22.8643	13.9409	29.8168	36.475	31.0407	53.8242	26.0533	15.7858
2765	Tervuren_37533	Cercopithecus	mitis	stuhlmanni	F	10.5734	24.6021	39.6505	25.6183	25.1503	33.1667	15.7299	17.1308	30.2495	44.2771	25.8012	32.3043	42.4914	48.488	9.99488	21.0044	44.2836	33.0187	21.9223	20.5295	17.3782	32.5644	16.0114	15.2079	25.0394	12.5774	12.8049	19.2217	13.7913	10.2054	28.9853	20.6632	10.9234	32.8657	34.3602	34.2478	48.6654	23.5273	15.588
2764	Tervuren_37534	Cercopithecus	mitis	stuhlmanni	F	10.6378	26.1595	40.1745	27.9782	27.4311	33.6889	20.1699	17.8517	32.7105	45.6814	28.684	35.4173	43.0447	45.2468	11.0137	22.8215	43.2769	31.6942	22.166	19.933	18.6381	33.434	18.1647	14.255	25.1275	13.8438	12.8204	20.1973	14.5195	11.9577	28.6866	20.5603	11.3064	32.0651	36.0819	31.585	47.7062	24.1032	14.5862
2763	Tervuren_37539	Cercopithecus	mitis	stuhlmanni	M	8.75819	29.3776	43.8248	31.1622	30.3852	35.4573	20.5673	21.5264	36.1406	45.1744	29.4489	37.1209	43.9044	42.169	9.5842	31.2116	49.5356	38.3091	26.7966	20.9488	15.752	34.8823	19.092	13.8328	31.7551	13.4009	16.1648	22.7822	16.8362	11.8924	31.5195	22.2419	14.0978	26.4475	38.3419	25.9674	54.2722	26.0802	15.8904
2762	Tervuren_37540	Cercopithecus	mitis	stuhlmanni	F	10.4216	27.379	41.3796	26.7759	26.5528	33.7916	18.5814	18.049	32.155	44.4461	25.9403	35.5625	42.7044	44.2205	9.97197	21.8824	43.1529	28.6517	20.5653	20.3879	15.5287	32.4029	17.0504	14.4833	23.1058	12.4917	13.0119	18.8291	13.5862	11.4261	28.775	17.6764	12.9071	30.7789	31.7364	29.9371	45.2196	22.2067	13.5524
2771	Tervuren_37553	Cercopithecus	mitis	stuhlmanni	F	9.77807	23.1228	36.2666	24.7442	25.6487	31.5366	18.3981	17.5849	32.1542	46.2148	28.4309	33.6774	43.4872	43.7876	9.17255	21.1165	43.1037	30.2948	19.5614	21.7923	16.5649	30.7908	17.5728	13.4766	23.6509	12.7814	13.4287	20.8867	13.0008	12.1563	28.7783	18.6234	12.0278	28.2707	28.9638	26.3107	48.1729	25.3161	16.5746
2770	Tervuren_37558	Cercopithecus	mitis	stuhlmanni	M	10.7425	30.8537	48.8715	35.0141	33.5073	37.8892	26.5734	21.231	35.8615	46.5863	31.2394	42.5482	44.9677	45.6984	15.2223	30.6855	46.3372	34.3247	21.0011	20.6273	18.3367	37.8523	20.2848	14.6821	28.8038	17.9078	15.3059	24.0078	15.3765	11.0131	30.0772	24.4687	12.6691	28.1687	37.8424	27.9617	50.3217	24.1023	17.4697
2769	Tervuren_37562	Cercopithecus	mitis	stuhlmanni	M	10.9087	33.9993	47.5169	33.9865	34.9883	40.7915	20.0361	19.7525	35.7599	48.3934	28.2689	37.0853	48.6612	51.0819	13.7597	31.2386	50.5832	37.7151	23.5381	22.4629	17.0915	37.6661	19.2613	15.293	29.396	13.2578	16.731	28.0805	16.8218	12.6642	34.7966	25.7651	12.9567	29.2143	42.4813	29.4937	53.7588	25.376	17.0421
2749	Tervuren_4152	Cercopithecus	mitis	stuhlmanni	F	9.34725	22.9153	35.9015	25.5333	25.2697	32.7296	19.8785	17.8864	30.686	43.2294	25.8015	34.2238	41.6183	44.8702	9.32376	23.8793	44.4834	34.1896	24.251	16.9171	17.2803	31.7204	16.2737	15.661	25.6203	13.6312	11.1597	23.0409	13.4263	12.7264	28.8654	22.3911	12.7191	30.0648	38.2466	28.1601	45.7128	25.3378	13.8515
2748	Tervuren_6136	Cercopithecus	mitis	stuhlmanni	F	10.5392	24.8953	39.6358	25.0069	25.4549	31.4187	17.0637	18.0838	31.7175	45.5918	25.9327	33.084	43.3191	44.566	9.87066	23.5835	43.486	31.5616	23.0454	20.4143	15.75	32.6055	16.629	13.5442	24.5925	10.9358	13.0304	19.8837	14.2807	10.4566	26.9509	17.7029	12.6592	30.4929	34.5346	28.5068	47.0407	21.5973	13.9019
2747	Tervuren_6140	Cercopithecus	mitis	stuhlmanni	M	7.91764	28.3283	41.8	32.501	32.8441	35.713	20.9555	16.4578	30.9422	49.5678	29.3586	37.3717	47.1237	52.372	15.894	32.5372	47.3321	33.8176	21.3373	23.1839	17.0781	35.9914	19.1141	13.355	28.4854	15.6807	16.4286	27.592	17.2191	12.2216	32.1946	23.7278	9.62778	34.1077	34.0331	35.094	49.2135	27.6501	15.7551
2768	Tervuren_91.060-M-0256	Cercopithecus	mitis	stuhlmanni	F	9.88989	22.7	38.1066	24.4057	25.4112	30.8178	18.3042	17.9707	30.8236	43.993	24.6032	34.6658	45.2105	44.2335	10.5989	21.5816	40.1965	29.9066	18.8869	20.159	13.9242	31.5018	15.7834	13.7082	20.4045	12.6283	12.3798	17.347	13.6453	10.9924	27.3437	19.0989	12.2963	30.9902	34.7335	30.3427	45.791	23.9497	14.6476
2756	Tervuren_9835	Cercopithecus	mitis	stuhlmanni	M	9.46037	29.6303	41.7206	31.9965	31.8798	35.1357	19.5327	20.3185	34.8931	48.2238	28.3907	36.536	47.8569	49.2739	14.4944	30.7522	47.6143	33.7215	22.9241	21.8238	18.2408	39.3679	17.6888	16.0822	30.6089	14.8547	15.7971	28.3662	16.1635	10.3187	31.7412	21.6746	10.9417	29.8039	34.3643	27.5364	49.6195	25.9625	15.2236
248	USNM_452530	Cercopithecus	mitis	stuhlmanni	M	9.52935	30.9551	50.6484	36.1412	35.22	39.7501	22.8117	21.1634	35.8569	52.5659	28.941	37.6717	48.3733	47.4264	10.9724	35.5353	53.9414	40.3069	25.5803	23.1672	18.4967	37.2811	19.714	13.8575	29.0796	13.4267	19.0242	26.4696	17.035	12.0684	33.1866	29.3714	12.1391	30.7778	34.1872	31.4868	57.0455	26.2432	14.368
246	USNM_452531	Cercopithecus	mitis	stuhlmanni	F	9.5189	23.9195	37.3382	24.7562	24.9289	34.0807	16.3275	16.0239	30.0027	45.341	25.7454	31.6779	42.0843	44.1001	10.8533	18.33	41.709	29.235	19.8556	19.6295	16.6595	29.9667	16.8763	16.2078	23.3037	10.6093	10.8392	18.1524	14.2189	10.7246	28.3828	18.3651	10.6168	30.7527	32.6047	29.3115	44.78	23.9074	15.0341
249	USNM_452535	Cercopithecus	mitis	stuhlmanni	F	8.70684	25.2283	39.3752	28.7517	27.374	34.4702	18.9019	16.8174	30.6051	46.2048	24.9496	34.2004	40.8173	44.5673	10.6407	21.8194	44.7872	32.6752	23.3559	17.3969	15.253	31.8592	17.7412	14.9663	22.9482	11.7594	11.7701	19.7191	13.6752	10.7559	28.7955	21.8734	10.198	31.485	34.5579	28.5953	45.8462	24.8827	13.5219
252	USNM_452536	Cercopithecus	mitis	stuhlmanni	M	8.97404	30.8837	49.9579	34.3893	33.8193	38.7366	16.9617	19.4252	32.0025	49.6497	28.4237	35.9937	45.043	45.6451	10.3916	29.6691	48.756	35.6073	21.2611	20.0368	16.6724	35.5796	16.1501	16.2835	25.788	12.1267	17.3608	22.7014	14.8573	9.57935	30.746	24.9732	11.9971	32.5448	37.3314	30.4778	51.0112	23.4527	14.8229
253	USNM_452537	Cercopithecus	mitis	stuhlmanni	F	9.5022	28.54	42.8376	28.6743	27.5468	33.4663	17.5012	18.883	33.2253	45.1855	27.7755	32.3187	43.8443	42.23	7.75253	27.6708	46.3216	31.3584	21.5315	19.9572	17.2748	31.7194	17.8324	13.1263	26.129	12.6286	15.7637	20.2543	15.2173	12.3803	28.4645	22.2307	11.3026	29.8409	29.3505	29.8538	47.9851	25.7188	12.1477
247	USNM_452538	Cercopithecus	mitis	stuhlmanni	M	9.4968	30.5337	48.7578	35.5241	34.3572	39.0268	21.3466	20.8617	33.1823	49.3926	29.601	37.4931	45.7229	45.6077	12.0381	28.0797	47.3651	34.2146	22.1659	22.6411	18.8271	38.2648	17.7677	16.0753	28.159	14.3627	15.3535	23.1802	15.0941	11.2064	29.587	21.0888	11.7827	30.4252	35.8543	31.0321	51.0341	25.4899	13.558
251	USNM_452544	Cercopithecus	mitis	stuhlmanni	F	9.18225	25.8423	40.8897	26.2368	27.0814	33.2029	18.4667	17.7191	32.3395	45.8854	27.2111	32.0375	43.9975	44.9788	10.5496	23.9434	43.1377	31.5099	20.6544	17.5861	18.4893	31.279	17.474	13.4873	24.5404	11.405	13.9878	20.6151	14.5694	9.56329	28.7993	21.6897	10.9421	30.3283	33.2852	31.8824	45.528	22.4469	14.9526
250	USNM_452545	Cercopithecus	mitis	stuhlmanni	M	9.71448	31.152	48.4162	37.507	33.0878	38.9304	22.2819	23.2272	34.5133	51.1749	28.3343	36.5154	43.632	48.5648	13.9985	31.575	48.0201	35.2866	24.3845	21.3203	16.0239	35.9523	18.7646	14.403	30.784	12.1772	14.9664	26.0861	16.4794	11.5481	31.399	23.4306	11.8643	31.3265	39.1067	32.0536	49.8312	26.295	15.1908
3240	BMNHL_1900.3.29.2	Cercopithecus	mona		M	9.90702	24.9267	42.1826	26.4756	29.7458	31.2334	14.7177	20.0551	32.5438	45.2935	27.6456	33.4629	42.5857	46.0593	15.9341	26.9064	40.1358	27.4846	20.9604	21.8556	13.6019	32.5303	15.8956	12.8957	24.8898	10.7474	15.6025	18.983	14.2544	10.2694	30.1288	16.6507	14.4496	31.0305	34.0759	31.3252	42.0672	28.3571	13.1616
3237	BMNHL_2.11.2.3	Cercopithecus	mona		F	9.75315	20.3223	35.4305	21.2136	24.5485	28.9863	13.125	17.7533	29.4343	46.9612	25.0635	28.809	39.8434	39.1274	10.5837	21.1403	38.3029	27.2937	19.6579	20.7877	14.4624	28.7703	14.1019	12.0601	19.6497	10.6128	11.5596	18.697	12.0719	11.2533	26.946	18.9904	11.6388	26.6659	24.9627	26.2684	44.3144	25.4309	13.7048
3224	BMNHL_24.8.6.8	Cercopithecus	mona		M	9.3207	26.5469	40.2545	28.5855	28.6304	33.7957	16.5112	17.9356	31.1879	49.1095	26.8744	34.0623	43.3867	43.0511	12.2909	25.4079	43.004	31.1402	21.9233	20.5925	14.5844	32.1847	16.2372	16.5579	24.8903	12.3927	11.8346	22.1921	13.0729	10.458	28.8633	19.6864	11.2052	27.619	34.1743	27.1949	44.9755	23.3789	13.6199
3234	BMNHL_24.8.6.9	Cercopithecus	mona		M	9.51282	29.5837	45.4965	32.6868	33.6515	35.0442	18.0935	21.2376	34.9045	49.4577	26.8209	34.7995	45.094	45.4779	13.6597	28.3103	45.336	31.3711	23.1345	21.3951	15.08	34.934	17.2762	13.6536	25.8669	12.8834	15.2004	22.2303	15.5528	13.0267	31.5576	19.2084	12.027	33.4077	38.3557	29.1709	47.5908	25.9184	14.9875
3232	BMNHL_48.459	Cercopithecus	mona		F	8.98126	20.7987	31.2228	20.4993	20.3281	27.9756	15.4702	14.2183	28.6756	40.6001	24.404	29.2142	39.4976	38.3923	9.79154	17.5837	38.0714	27.2455	20.6422	19.0528	17.2302	29.3047	16.3599	14.0306	23.2083	10.6803	10.6094	16.9603	11.348	12.7456	25.4678	14.6475	9.66186	28.3007	33.3512	27.9805	42.8095	22.1917	11.8814
3228	BMNHL_48.46	Cercopithecus	mona		F	8.65792	20.6263	32.9284	20.7688	23.1232	28.236	17.5278	15.358	28.1734	42.8846	25.2019	33.2766	39.0436	41.9743	12.5976	18.7251	38.1368	26.4166	20.6526	17.0903	15.9284	31.243	14.7565	14.1404	21.0526	14.5752	12.1707	16.08	11.5183	11.8072	27.2591	17.0876	10.2126	29.9895	31.9152	28.036	39.4667	21.5761	13.1944
3233	BMNHL_48.461	Cercopithecus	mona		F	8.61887	21.1911	33.814	20.7437	23.4096	27.1903	13.2123	17.2906	27.7155	43.0086	23.5325	31.193	40.788	42.0706	10.3435	18.1411	37.4803	26.6037	18.7303	19.5363	15.2287	29.387	12.46	11.9166	19.4142	11.1802	11.0907	13.9831	12.3066	11.4073	24.9229	14.706	12.8357	30.0898	32.2464	29.8158	41.4657	23.3342	13.736
3236	BMNHL_48.463	Cercopithecus	mona		F	8.64303	20.7985	33.6117	20.8884	24.711	29.5942	13.7128	16.9493	29.2901	44.7008	25.3941	29.629	40.9302	42.3351	10.0032	18.4434	38.0011	25.4023	20.139	18.7117	15.4447	28.8767	14.1735	13.0583	21.2613	10.7164	11.3266	16.8222	12.0885	11.1079	27.895	15.2915	12.8288	31.5691	28.4978	31.0666	40.1928	24.1556	12.6856
3229	BMNHL_48.466	Cercopithecus	mona		F	8.85348	23.3355	35.7211	21.5157	24.8408	28.1178	15.1226	15.7198	28.5666	43.2671	24.3634	29.3038	43.266	42.1169	12.867	19.4562	36.1728	24.915	16.8827	18.514	17.2109	29.4151	13.9017	12.9636	21.1592	11.1989	11.6697	17.2895	11.7868	10.184	25.9494	14.8479	12.1456	28.355	30.8814	29.002	40.3983	23.6398	13.0309
3230	BMNHL_48.469	Cercopithecus	mona		M	10.3478	24.862	40.7561	25.7169	27.0846	31.5799	15.343	19.996	33.2562	49.7441	27.8877	34.4715	45.749	43.5992	12.6023	27.349	44.8642	31.2831	21.5797	19.9226	15.1986	33.8555	17.769	13.0671	25.8775	12.7768	14.7928	22.788	15.4873	10.6955	30.306	21.4922	14.0765	29.0831	31.1222	26.3012	46.0009	24.1776	15.0143
3223	BMNHL_48.470	Cercopithecus	mona		M	8.62892	28.4137	42.3908	31.0598	31.8685	31.5353	18.0083	20.5095	34.5215	47.1311	27.5907	35.3486	44.2192	43.1846	10.3351	32.8704	46.0284	34.4546	21.8851	20.0006	15.6643	35.3609	17.2594	13.53	22.9376	13.8951	16.5794	21.2789	14.8717	12.0644	30.3096	23.9267	11.7795	30.7558	33.7582	27.897	47.3163	24.4697	14.7612
3231	BMNHL_48.475	Cercopithecus	mona		M	9.42938	24.4091	42.4255	27.9869	30.3711	33.9146	14.6721	23.2109	34.1472	50.117	28.118	34.3469	45.5709	46.5893	13.677	27.3514	41.1667	27.7179	21.6586	20.6538	14.8903	33.0537	15.1591	13.4815	24.9877	10.7986	14.6224	17.8189	15.2579	12.2856	29.3427	17.38	16.3525	29.7595	36.8695	27.8588	42.4857	25.6343	13.4529
3222	BMNHL_48.480	Cercopithecus	mona		F	10.2348	24.2252	37.7973	24.9478	27.4533	31.5881	18.4766	18.8758	33.2062	46.5736	29.0127	33.1678	41.6708	43.0497	10.2314	23.1695	42.2047	29.5163	21.9009	18.1137	18.4357	31.1549	16.5334	13.0092	23.6762	12.9935	12.3976	20.0282	12.9572	11.9818	28.8741	18.2936	12.4774	31.2168	33.0414	28.6467	43.6193	22.7231	14.8198
3225	BMNHL_48.481	Cercopithecus	mona		M	9.99315	29.5285	46.4066	34.4932	35.4821	35.9421	21.4487	24.0998	37.5617	49.1933	30.3244	35.4108	46.0287	46.1411	12.9842	33.5135	47.4396	35.7987	23.2092	19.8107	15.5023	36.2932	18.2733	13.7781	28.8158	12.5486	18.3689	24.8207	16.405	13.2439	34.2617	22.313	14.9459	32.2127	37.6874	31.9635	51.4097	30.0822	14.728
3220	BMNHL_48.483	Cercopithecus	mona		M	9.6351	28.7767	42.3542	30.0488	30.5903	32.5372	15.4836	21.1013	33.8037	43.8215	26.1021	35.4056	40.3908	46.34	14.3082	29.7182	46.0195	32.9409	23.9678	21.3184	16.22	39.6625	16.8846	15.0549	25.9471	12.3593	16.2485	20.3699	15.0203	12.7368	32.1946	20.2543	13.6919	30.4614	38.4371	32.4174	46.7893	26.0092	13.6126
3219	BMNHL_48.485	Cercopithecus	mona		M	8.10711	26.7613	38.9641	28.2014	29.1154	32.8915	17.726	19.6869	32.1296	46.5372	26.7212	34.1702	43.104	43.9526	13.5772	26.4999	42.9628	30.8569	23.0678	21.8937	16.0337	35.6376	15.1383	14.9493	24.3723	13.7319	15.2353	21.8716	13.7008	11.9721	29.9667	18.232	12.9315	29.5068	31.0708	31.0202	46.1128	24.8635	13.2813
3242	BMNHL_56.278	Cercopithecus	mona		F	8.18591	18.9558	31.8693	18.7479	21.8641	27.0976	14.4978	16.745	28.0512	43.5035	24.4248	31.3289	40.9057	44.2492	12.3246	17.9976	39.3913	26.6563	19.9783	19.7322	14.9053	30.1556	13.0068	12.7193	19.5214	12.2606	11.4839	15.6716	12.3809	11.6711	26.1838	15.9306	12.6325	28.9608	37.7828	29.9407	42.1362	21.9064	12.4974
3226	BMNHL_69.1157	Cercopithecus	mona		M	9.03964	23.3407	37.8739	26.6579	28.7394	32.853	17.5421	22.1122	32.3537	46.159	27.8275	35.0438	44.7757	41.2844	10.6551	22.9814	40.748	32.3851	21.0494	18.5315	12.4608	30.1501	14.6352	12.3054	24.475	13.9111	12.7147	18.554	14.1964	11.556	28.306	19.7518	14.5766	27.6405	35.3387	27.5209	46.9303	24.4402	14.4072
3243	BMNHL_81.53	Cercopithecus	mona		M	8.93359	19.1574	32.9491	21.3001	24.6388	28.3035	15.54	16.7164	28.3682	41.5593	25.342	27.8798	42.1271	39.4508	8.73593	20.9589	40.0042	27.9358	15.6135	15.8173	14.5595	26.4307	12.9922	13.5254	19.2731	11.1559	11.0812	20.5799	12.7112	8.36432	24.9484	17.9618	10.2267	29.4592	31.2988	25.8455	40.6785	20.9051	14.1721
1173	MCZ_18615	Cercopithecus	mona		M	8.75548	25.4647	42.0716	30.1231	31.8989	32.6577	15.2114	17.4806	31.1065	47.9591	26.9381	31.4223	42.9364	44.3284	11.6966	26.0304	44.4934	33.1217	22.4866	18.9311	16.3278	33.6596	17.2559	12.672	25.369	11.6398	15.0151	19.9336	14.6226	9.85841	31.0807	19.5237	10.3093	29.4259	39.3425	25.8621	46.3621	23.8295	14.0851
1171	MCZ_18616	Cercopithecus	mona		F	9.51253	24.9997	34.0882	23.241	24.8605	29.4582	12.3431	17.0084	28.0379	41.0646	24.5705	28.5293	39.4143	43.1792	7.44504	18.3177	41.13	27.036	19.7514	15.8269	14.7528	30.1897	13.2262	14.4913	19.7349	11.2319	11.7831	16.7101	13.0991	10.9729	26.246	15.9708	11.9517	28.0177	35.8019	25.9038	38.4583	21.5298	11.7288
1977	Munich_1894/P2	Cercopithecus	mona		F	9.30541	19.6357	34.9114	19.6837	22.6523	26.5371	14.8008	17.7394	27.6877	43.1055	24.1479	30.5973	39.2126	40.5963	11.5319	18.3109	36.8352	24.8047	18.2949	14.9753	13.4508	28.5594	13.0605	11.7947	19.445	11.2141	11.666	14.5147	11.5125	9.39123	25.5594	15.6752	13.5182	26.8622	28.6729	25.6972	36.3518	20.9615	13.5924
3540	PC_CAMII48	Cercopithecus	mona		M	10.1975	25.786	41.887	26.5373	28.3988	31.2424	19.5001	17.5971	31.2756	41.7303	26.5511	34.5642	38.9617	44.2123	13.7006	28.0116	41.1691	29.7833	22.3299	18.8157	16.8953	34.643	15.9699	13.9229	25.8803	15.147	15.6085	20.6606	14.7188	10.9524	29.9813	19.6908	9.94045	29.1077	33.8607	25.559	41.8222	24.5517	15.4618
3538	PC_M24	Cercopithecus	mona		F	8.94604	19.7307	34.4006	20.3504	22.8966	27.6404	13.3561	17.0572	28.1337	45.5586	23.7979	28.7452	44.1164	43.9505	10.9849	19.5761	36.8776	26.1695	17.0877	16.2055	13.3807	27.6742	13.4067	10.8394	20.1619	11.2149	13.3133	15.2494	11.3355	11.3747	25.9373	16.9268	11.388	31.3791	35.2196	27.7151	39.9237	23.2249	15.69
3539	PC_M94	Cercopithecus	mona		M	9.93586	27.4292	44.6978	28.0904	29.9196	34.1994	17.6979	21.3235	32.7954	45.6419	27.7019	36.0065	45.0406	45.2505	14.0775	27.3382	42.1017	30.8625	21.1891	21.7606	14.5828	34.9668	14.8312	15.0984	25.6474	12.8996	16.318	17.7643	15.7505	11.3793	31.3873	19.8908	15.0712	29.0678	30.8842	27.6857	46.0072	25.3223	14.8058
535	USNM_410528	Cercopithecus	mona		M	9.36803	23.5978	40.7867	27.8514	28.3001	32.5476	18.4645	21.2123	33.2728	45.2075	27.8351	33.9553	40.4691	42.8774	9.34746	27.5568	49.5638	35.7754	25.2343	23.1698	16.6245	34.0628	16.349	13.3883	25.5345	12.4002	13.9779	19.7287	18.6611	13.3194	29.1656	21.6378	12.1978	28.658	36.9281	29.3069	52.8998	26.974	13.1904
534	USNM_439812	Cercopithecus	mona		M	8.99189	23.1933	37.8947	26.4909	25.574	35.8928	14.6657	20.5481	30.9167	49.2159	27.2691	32.2722	44.8113	44.1283	8.30126	20.0133	41.6519	31.0827	22.9528	23.0884	14.6229	30.0207	14.3231	16.0805	25.9235	11.4994	10.2193	18.1696	12.2423	11.8896	26.4761	15.0716	11.4904	29.597	33.7915	29.9012	48.2286	28.6454	16.4464
530	USNM_480920	Cercopithecus	mona		M	9.87381	25.6621	40.3966	27.4163	28.0144	32.8382	17.3743	20.3486	32.2217	46.1423	26.1637	32.4011	39.91	44.8531	10.8835	23.2606	45.1037	35.4232	25.5118	21.5249	15.6102	33.2627	15.5176	13.4365	24.6429	11.2297	13.9816	20.3071	13.2929	9.45406	30.3371	19.8191	11.8898	30.136	35.2647	31.7506	47.6104	28.5745	14.1447
532	USNM_480922	Cercopithecus	mona		F	8.67964	26.5888	40.5057	28.6282	28.97	35.1789	15.4932	19.3209	32.5553	47.9607	25.9249	32.0331	43.5004	45.1332	9.85855	22.8293	46.0627	34.0546	23.5026	16.663	13.9084	31.8866	17.1137	13.5051	21.2844	11.2381	14.3125	20.3726	14.3279	11.1556	29.638	22.1733	11.2941	32.2353	33.3671	30.9431	46.415	24.8915	13.5126
529	USNM_480978	Cercopithecus	mona		F	10.1358	23.7272	38.8738	22.7633	24.537	30.6529	11.5292	19.7204	30.6855	45.5177	26.5614	31.2366	42.902	45.2025	11.8991	19.394	39.8383	26.7972	19.3522	18.589	13.4863	29.8206	13.7773	13.6513	22.5996	9.62628	13.7236	15.4575	13.7858	10.336	27.6381	17.6386	14.522	29.4443	34.3658	28.5282	41.8228	24.9574	14.14
533	USNM_480990	Cercopithecus	mona		F	8.73396	21.3643	33.6349	21.8763	23.0437	29.3584	15.5649	15.3848	26.5548	44.8909	24.1124	29.1198	40.7934	41.6819	7.48734	16.4466	40.1299	29.3855	20.9871	19.7778	17.7422	31.2874	14.0845	13.1078	19.3668	10.7031	11.0334	17.0072	10.8947	10.0978	24.7471	18.7259	10.1587	26.7219	32.4287	27.281	44.8154	25.9021	14.858
531	USNM_481006	Cercopithecus	mona		M	10.3906	26.4344	44.4458	28.1233	29.5448	35.3887	17.2961	19.723	32.5872	49.3946	25.5203	33.0892	42.9965	47.388	12.3963	24.9275	46.4135	34.2461	26.34	18.2583	14.5751	32.9141	15.7671	15.054	28.2214	10.8963	13.9522	22.1331	13.9767	10.086	29.7129	17.6724	12.1998	33.7308	33.2404	32.4237	44.4332	25.2444	13.3118
947	AMNH_241128	Cercopithecus	mona	mona	F	10.0122	24.0258	37.2447	24.5215	26.7693	31.6348	13.7954	17.3319	28.8988	42.1877	24.5864	30.9305	39.3652	40.8543	11.5318	21.5986	39.1083	27.2727	19.5066	18.5772	13.9561	30.2744	14.3914	14.6967	20.9183	10.9495	12.6716	18.2996	12.3484	11.0167	26.5023	17.6285	12.9295	26.0685	32.4193	26.6395	41.5996	22.8975	11.8415
3216	BMNHL_1938.7.7.10	Cercopithecus	mona	mona	F	9.459	24.6812	36.6838	24.3451	24.1953	29.8944	14.2075	18.4268	28.6687	45.7662	24.2291	31.6008	39.2529	43.5767	11.9922	19.6647	40.1515	28.2714	22.0434	19.7209	14.0056	31.5894	13.2228	13.9987	21.3996	10.4379	13.6236	15.996	14.2248	10.9424	28.6147	17.8156	14.4408	26.8563	30.7354	NA	41.3529	23.4829	NA
3217	BMNHL_1938.7.7.8	Cercopithecus	mona	mona	M	10.8349	28.2721	43.4087	28.2611	29.5985	34.7542	17.8646	21.6329	34.0922	47.6881	26.5904	34.1721	44.739	46.1052	13.2389	25.2576	42.0657	31.5744	22.2735	18.7959	14.1866	33.9311	16.5334	13.9975	24.5688	12.9704	14.8337	17.9332	14.7067	12.8513	27.7636	21.0566	14.9422	29.5567	30.2646	29.0717	45.715	24.6169	14.9164
3221	BMNHL_1938.7.7.9	Cercopithecus	mona	mona	M	11.0086	27.2585	44.6521	28.6158	31.4146	34.5764	19.2989	22.7347	35.6849	48.6916	28.378	33.9408	45.3529	45.3582	13.8168	30.2867	43.4979	31.5368	20.0403	19.6955	14.8591	32.441	15.9707	14.1109	24.724	13.4861	14.521	22.7047	16.0938	12.2882	30.8184	21.402	12.7617	29.0769	35.5564	27.3441	46.4726	27.0884	13.9845
3218	BMNHL_32.8.1.9	Cercopithecus	mona	mona	F	9.51191	23.8913	38.1817	27.4037	28.04	33.5712	19.7377	19.4782	32.3219	50.9205	26.9129	31.3749	48.0338	41.6822	9.6883	21.3473	NA	31.5771	19.6217	17.4731	15.541	30.1859	16.7716	13.0519	20.5792	10.3454	12.9325	21.2375	NA	10.3888	NA	22.7381	12.2837	30.0408	28.5627	25.0277	45.7112	24.4744	NA
3238	BMNHL_50.158	Cercopithecus	mona	mona	M	9.19061	24.1852	39.5104	24.4649	27.993	31.7967	16.6522	16.1464	31.1149	47.8711	26.9318	32.746	42.8669	47.0429	10.969	25.07	44.64	31.1335	22.5928	18.7178	18.1201	33.6921	16.9672	14.2557	24.6109	10.8785	13.7442	20.2631	13.7848	9.83711	29.6562	19.3895	12.3265	30.4599	31.4943	30.1317	44.8227	23.317	15.4364
3241	BMNHL_55.385	Cercopithecus	mona	mona	F	8.99676	20.3687	32.1167	18.7897	21.2376	27.0782	13.1856	15.0838	26.2141	40.5916	23.7289	29.541	37.6841	39.3326	11.7566	16.4467	34.1583	21.2071	14.8339	17.5827	14.0224	26.3543	12.8332	13.0932	19.1039	10.153	9.8661	15.0336	11.3532	10.6226	23.4645	13.8227	10.7353	27.3971	28.7132	28.4584	36.5504	20.6174	11.2372
3239	BMNHL_56.279	Cercopithecus	mona	mona	M	9.53091	23.7466	40.2271	23.7084	27.0669	31.809	14.7706	19.1943	29.4976	42.9318	25.4223	32.8066	38.2994	40.9492	9.3103	20.5111	40.7861	28.8389	21.4666	19.2972	13.0527	28.9646	13.5501	13.0005	21.217	12.2913	11.2344	14.654	12.4397	12.5079	25.8007	14.9715	13.5696	25.9262	30.8677	27.1437	43.3135	20.365	12.6088
3244	BMNHL_56.388	Cercopithecus	mona	mona	F	10.1381	23.4228	38.8225	22.9024	26.0358	29.6793	13.8802	17.4912	29.6049	47.8732	26.3884	34.9197	40.3302	45.0124	13.0906	22.8385	38.9418	25.3312	18.7536	19.4063	15.3667	31.1142	14.1438	13.2739	20.8178	13.8528	12.2092	16.2314	12.7082	11.3238	26.0332	15.727	11.2442	27.5578	33.0739	27.137	39.346	22.8903	12.3166
3227	BMNHL_67.1714	Cercopithecus	mona	mona	M	10.8154	28.313	46.9362	28.9561	33.4645	35.3695	16.5926	17.5018	33.5792	48.6837	27.4269	36.1009	47.9369	47.0741	17.1168	26.6692	43.2777	31.3048	19.2682	19.6433	17.339	36.1522	18.2087	15.647	24.5139	12.7062	14.1041	21.4594	14.7566	10.217	30.6839	19.5901	13.6373	31.8961	37.5316	31.424	46.443	25.0515	14.0506
2585	Tervuren_34983	Cercopithecus	mona	mona	F	9.81841	22.468	34.4474	20.4518	22.0256	29.0124	13.4413	17.7624	28.3961	42.0045	25.0058	31.4101	42.6517	43.9533	9.63825	17.5267	39.5231	27.316	18.9698	19.5941	16.0746	30.1629	12.9121	13.3668	20.2256	10.8422	10.0805	15.425	11.6249	10.1663	25.9491	16.6762	12.9099	27.3394	34.8417	27.539	42.8443	22.396	12.9674
921	AMNH_52414	Cercopithecus	neglectus		F	9.16961	21.6606	35.187	24.3579	25.3265	32.9362	22.2922	18.6615	30.3042	45.2785	25.9777	31.4511	43.1354	39.1175	6.21609	19.5419	41.9406	30.1743	23.1956	19.5589	15.3745	28.737	15.1275	13.8843	22.6971	15.2074	12.2551	21.0664	11.0723	11.3825	25.83	15.1105	11.7928	26.733	31.2995	25.7182	45.5984	23.2038	13.4348
922	AMNH_52415	Cercopithecus	neglectus		M	9.41461	27.7212	44.8076	33.1252	32.5724	36.9022	23.079	22.5929	34.5753	48.2576	26.6738	36.4183	44.1013	44.4246	12.968	31.4452	48.4736	33.926	27.0636	23.4897	14.7846	36.2251	16.6419	15.1761	30.6714	14.076	14.7702	27.387	15.1033	10.9146	32.0146	17.6997	13.5105	28.2924	33.8888	28.5975	50.2146	25.718	13.417
808	AMNH_52421	Cercopithecus	neglectus		M	9.49258	28.9148	44.006	35.3177	37.1783	NA	21.267	20.9764	35.3252	56.8904	28.2908	36.8428	48.3143	44.3602	13.611	NA	49.7866	34.9732	26.1951	23.1357	16.2769	NA	18.431	NA	29.009	15.1777	NA	31.0777	15.7952	11.6255	31.9903	20.8369	12.4448	27.6457	29.5234	24.5018	51.3113	24.8141	15.0171
923	AMNH_52424	Cercopithecus	neglectus		F	9.25564	22.8219	41.2637	27.9956	27.2662	34.7891	21.8734	19.5788	29.8889	44.5366	25.5238	35.084	42.9798	43.7436	10.7551	21.6846	44.2446	29.7466	22.3881	21.6106	13.6559	31.4796	14.9667	14.8711	24.4096	13.2185	12.1992	18.5107	14.002	12.8357	28.1751	16.2565	13.7862	28.7255	35.3005	29.0435	46.0713	26.173	13.7002
925	AMNH_52425	Cercopithecus	neglectus		F	8.62524	21.5853	35.5331	26.2679	26.3932	33.6708	20.446	20.4012	30.6585	46.5099	26.2312	32.0861	42.6011	41.4195	11.2186	22.6347	41.4255	29.4339	23.5586	20.7875	13.2285	29.9151	14.5216	14.6815	27.5935	13.2	13.1209	22.7855	13.2391	12.3335	29.3828	13.7568	14.1549	29.3716	29.3133	26.9151	44.7348	25.8798	13.5133
924	AMNH_52426	Cercopithecus	neglectus		M	9.94129	25.9551	43.8918	29.3426	29.7402	37.2483	21.9304	21.1124	33.7825	49.06	27.7674	34.4442	46.9483	41.6107	11.8921	26.2899	45.8787	31.9298	23.1749	25.4003	16.3776	33.3025	16.6134	16.412	28.9648	15.0089	12.003	23.223	15.4507	10.8022	29.7536	15.7636	11.5628	24.3975	30.0742	25.5546	51.3095	26.9187	12.7627
927	AMNH_52428	Cercopithecus	neglectus		F	9.58904	24.392	39.8912	27.2015	27.481	35.0656	23.0968	19.6928	31.1155	46.4995	26.8199	35.0489	43.5298	41.8317	10.3789	21.5141	42.8707	29.9697	22.6488	16.3206	16.2057	32.0576	14.6814	15.1685	27.2026	13.532	14.2484	20.8512	13.4518	11.6305	29.7213	14.6454	14.4192	31.8028	32.6536	23.0342	41.7082	24.3825	15.1368
929	AMNH_52433	Cercopithecus	neglectus		F	8.74005	24.1214	38.112	26.1228	28.7236	33.023	21.5408	20.3499	32.1583	47.3327	27.9307	34.1254	43.7617	41.9477	11.4559	22.7385	41.5678	28.0793	22.0541	19.2404	17.6533	31.7929	13.6015	13.2789	25.1379	14.4622	13.9467	20.8621	13.5082	11.8972	28.541	15.5413	14.9518	31.1316	33.4792	29.7187	44.2955	25.7823	14.0633
928	AMNH_52434	Cercopithecus	neglectus		F	8.08283	22.6087	39.5648	26.8254	27.2941	32.7437	20.8737	18.8298	30.4728	47.5469	27.6577	35.4322	45.7295	45.7202	8.18004	25.0781	46.5088	32.1959	23.4543	20.0145	16.1587	31.5364	14.7246	15.4515	25.7689	14.0934	14.0385	20.5259	14.5134	12.3022	28.9754	18.1134	11.748	32.7922	35.6347	29.2593	45.406	27.2365	13.6919
930	AMNH_52436	Cercopithecus	neglectus		M	10.0287	31.3485	47.6332	35.3865	35.934	41.2646	23.7257	20.6676	32.6351	49.7505	29.524	37.183	NA	44.6483	NA	31.8117	NA	NA	NA	21.3022	17.1792	36.6229	16.3962	17.0439	32.4899	16.2577	14.404	28.602	15.1771	11.125	32.1899	17.1199	12.0197	33.5135	33.4693	28.4146	NA	27.5416	12.6184
932	AMNH_52441	Cercopithecus	neglectus		F	9.74842	23.3906	38.5457	23.8024	27.1647	33.4721	21.1851	18.2593	32.0513	43.6249	25.2218	32.8625	41.9021	40.3888	10.397	21.8388	40.5279	26.9189	19.0805	19.4497	16.9989	29.0784	15.3993	15.5142	22.421	14.7008	10.9456	22.0538	12.1026	10.0622	26.6672	17.2516	12.1231	29.3054	26.0654	26.3271	42.7617	24.659	14.123
931	AMNH_52442	Cercopithecus	neglectus		M	9.26296	24.9423	41.8277	30.4726	31.2953	37.2721	22.2373	21.3159	33.1914	49.7657	26.1878	34.7465	42.3537	45.041	10.9448	26.0615	46.5306	34.3985	28.5747	22.6798	15.6828	31.1841	15.9926	14.3848	27.8994	15.2489	12.3035	23.5403	13.6154	12.8228	30.0477	16.8134	12.1875	28.5384	33.3178	28.336	49.2474	27.6824	14.554
935	AMNH_52443	Cercopithecus	neglectus		M	9.83367	28.9127	43.558	33.3473	34.4391	38.1232	23.1888	21.4598	36.3105	48.9834	29.1636	37.5638	47.3155	45.5561	11.9237	31.225	47.4361	32.8138	28.3929	18.494	16.5388	37.7419	18.5491	15.1768	31.7198	16.3544	16.7908	27.3565	14.836	10.6747	32.0434	15.8532	13.488	33.0933	32.0096	28.8015	45.6957	26.449	13.8025
933	AMNH_52444	Cercopithecus	neglectus		F	8.75445	23.8301	36.478	26.0889	28.7098	33.3666	18.6808	18.3051	32.4366	45.9969	26.1478	33.8678	43.583	41.727	11.6048	24.1918	43.3972	30.447	NA	19.5823	15.9715	33.1297	16.5749	15.0686	NA	12.7302	13.2311	23.8509	14.1088	11.216	30.4193	NA	13.7086	28.3915	30.1395	27.0128	45.9823	25.8883	13.6663
934	AMNH_52445	Cercopithecus	neglectus		M	10.2872	29.8288	48.4755	34.9644	35.6124	40.6391	23.1521	22.7283	35.8648	50.6586	29.0437	36.8648	45.9666	41.8539	10.8211	29.1272	49.7466	32.6717	26.2052	23.3441	15.6647	35.3166	18.1297	15.9162	28.8627	13.6438	14.1564	24.3809	15.7287	11.76	31.9141	19.0296	14.5597	26.8352	29.1581	26.3741	52.1056	26.2722	14.6972
926	AMNH_86703	Cercopithecus	neglectus		M	8.96839	24.1596	40.6519	29.3388	29.064	34.3711	22.268	21.8229	32.1507	46.7012	25.5564	32.4398	42.4659	42.2423	8.18291	25.7474	44.7026	31.9696	24.2186	22.0734	14.5526	30.8708	15.9034	12.413	26.2465	12.9972	13.5203	22.8872	13.685	11.7309	28.1324	17.2191	14.4239	26.1404	32.2953	25.7542	47.1326	25.231	13.6069
1169	MCZ_14727	Cercopithecus	neglectus		M	10.6621	30.645	47.2357	33.4659	35.3061	39.5855	26.5301	21.9742	36.0488	49.3288	30.2223	38.1233	46.1579	43.5324	13.1823	30.8661	46.1575	35.0035	28.0766	25.5978	18.2956	36.8794	19.2506	14.8135	31.5006	15.5838	15.6672	25.0682	15.7591	12.9497	30.9099	17.0969	15.2241	24.6821	38.8252	24.7153	53.5681	25.4711	15.1893
1167	MCZ_17696	Cercopithecus	neglectus		M	9.38984	27.7222	41.6564	33.0378	32.0304	37.4059	25.7274	21.8419	31.8459	46.0896	26.685	35.7808	45.6917	45.3096	13.0289	25.9841	44.4513	30.8554	24.3266	24.27	15.922	35.3286	14.916	15.7386	27.5876	16.1302	12.8189	24.241	15.7673	11.4952	31.6158	16.5646	12.8459	28.7645	35.3242	25.268	49.4935	26.5173	15.4399
1168	MCZ_31616	Cercopithecus	neglectus		M	10.8611	25.296	41.6003	29.545	30.7477	36.8169	20.3093	20.8554	33.306	51.7495	26.7647	32.5284	47.3645	44.5174	13.9858	24.4662	43.1749	31.2838	22.7779	23.8523	14.539	32.1289	16.7989	14.7868	27.0936	12.6356	13.6623	25.0894	14.9539	12.2809	29.2037	16.0869	12.3407	25.1496	36.9247	24.3874	50.278	25.6341	13.848
1170	MCZ_31740	Cercopithecus	neglectus		M	9.15027	26.1982	45.4795	30.2422	33.2276	36.5814	21.9033	19.7198	34.1134	45.3888	28.6084	37.4519	41.1605	46.1212	12.834	27.7433	45.8231	29.0695	24.5165	23.8685	17.5501	35.3561	17.3722	15.8716	27.2366	15.1021	15.0534	20.9722	15.8325	10.8003	32.2961	15.2331	12.169	27.9827	36.2794	28.1293	45.4282	27.3934	14.0059
1997	Munich_1966/224	Cercopithecus	neglectus		M	10.6629	31.5817	48.074	34.3392	35.1022	37.224	24.2764	17.9061	36.6887	48.1939	29.6267	39.2143	50.6075	45.3688	15.4579	32.2758	49.3523	37.1588	25.384	22.7671	19.9509	39.3555	22.3392	15.1554	27.9726	15.1496	16.6232	24.3395	17.4787	11.8848	31.159	20.8902	9.38153	29.2616	36.8817	29.2941	53.3523	25.5739	13.1442
2634	Tervuren_10532	Cercopithecus	neglectus		F	9.09291	20.3883	35.5845	23.859	25.3152	32.5506	16.4794	18.0265	28.7913	44.3724	24.8707	30.3777	42.6566	45.3256	13.0099	19.1557	37.2279	25.3755	17.9237	19.1098	13.9179	31.4811	14.8086	14.8755	23.2329	13.7961	12.9424	19.7408	11.2596	10.6695	27.3925	14.5011	11.5524	29.6056	28.6751	31.4785	39.1855	25.7986	11.5299
2633	Tervuren_10593	Cercopithecus	neglectus		?	10.638	27.6146	47.5874	31.1613	32.4275	37.4147	25.7486	22.7297	35.0306	48.972	29.2153	39.3041	48.2721	47.7719	15.4746	29.7495	43.8533	31.7632	24.7185	23.912	15.6916	36.6236	17.3495	16.1233	29.4955	16.6707	15.8561	21.3593	16.2909	12.3823	32.1309	17.2331	15.2674	27.6534	33.4954	28.552	48.6033	26.3363	13.6868
2640	Tervuren_10595	Cercopithecus	neglectus		F	9.18011	23.4296	35.8727	26.3501	25.6163	31.9211	18.0612	19.447	29.9482	45.899	24.9646	32.8754	42.9373	43.5862	10.6633	19.9617	41.3961	29.6561	22.988	20.8864	14.1251	31.9742	13.7335	15.4947	23.8	12.6519	12.8782	19.6788	13.706	11.4769	28.8544	16.624	12.4178	27.9615	35.883	27.4835	44.3827	25.5203	13.6371
2639	Tervuren_10596	Cercopithecus	neglectus		F	8.54744	24.2206	38.091	24.7915	25.5711	30.7288	20.4244	16.2265	28.6587	45.1635	25.3955	35.8978	39.6549	43.5642	12.6508	22.7711	40.7634	27.6583	23.2762	20.2566	16.2589	33.865	14.7118	14.7774	23.4734	15.6196	13.8248	18.2406	13.4589	9.76936	26.6038	16.762	12.1693	27.1175	31.3503	24.3383	41.6102	23.4627	14.3655
2637	Tervuren_11985	Cercopithecus	neglectus		M	11.4299	30.4024	46.7088	33.79	33.7512	36.8705	24.1924	22.6609	36.0665	48.3994	28.2274	37.3877	44.6535	48.8823	14.0299	30.9676	45.6334	31.9482	25.754	23.2386	16.031	36.3498	17.2238	15.9088	28.2638	16.1635	15.476	24.8296	14.679	10.8769	32.1531	20.0607	14.3748	28.6418	36.9871	26.0731	49.0011	24.8719	16.7944
2627	Tervuren_1221	Cercopithecus	neglectus		M	9.20365	30.8846	47.2247	34.3396	35.0184	39.0593	19.9184	23.8573	35.7542	50.4415	29.2396	37.6466	45.8795	46.8161	15.8582	32.032	48.3998	35.4137	23.1772	26.763	13.0541	37.1203	16.5802	17.3645	29.055	15.1604	15.3337	26.0309	16.0854	11.6949	33.1925	19.345	15.1141	27.1542	37.5916	28.9566	50.8921	29.7167	12.9348
2626	Tervuren_1287	Cercopithecus	neglectus		M	11.1015	27.0661	46.3164	33.2483	33.6786	37.4381	23.0593	20.7076	35.1819	49.4982	26.6821	37.017	43.8518	46.0353	13.6834	30.8119	49.2319	34.8383	26.3299	24.296	16.8543	39.1269	19.4093	16.7921	28.7107	12.8006	15.4797	26.4464	14.9042	12.0275	32.9615	19.0957	12.3314	30.8187	37.9907	30.9728	51.8858	29.3411	13.6868
2638	Tervuren_13803	Cercopithecus	neglectus		F	9.47884	22.6273	35.5826	24.1977	26.0924	31.6907	16.6561	18.004	30.8669	46.3078	24.1516	30.0953	41.6545	43.5399	13.1071	21.3772	39.0169	25.0865	20.4112	20.7101	16.4447	31.5657	14.7817	14.1611	24.4447	10.3074	11.5287	21.245	13.7788	10.6664	27.6296	13.567	11.7478	25.923	32.6729	26.0238	39.8539	23.6785	10.7451
2643	Tervuren_14485	Cercopithecus	neglectus		M	10.0991	26.4832	43.3199	31.697	32.7454	36.7818	19.6738	22.4455	34.4675	50.8697	27.9744	36.8349	46.1122	44.1587	11.5435	29.2282	46.7343	34.106	26.4059	23.422	15.0141	36.9675	16.6844	15.4209	29.9991	15.4506	14.5225	24.1748	14.8327	12.2638	30.9842	16.1864	14.0048	30.5598	32.8521	29.1854	51.6137	27.0891	14.6482
2642	Tervuren_15182	Cercopithecus	neglectus		F	9.55338	26.1466	40.5107	28.3191	29.8025	35.6795	20.8662	20.8029	33.0653	45.5322	26.6994	35.6399	43.9771	43.8039	13.1398	25.4843	44.2693	30.8548	20.7334	21.0618	15.5454	34.4046	15.73	15.8048	25.5225	15.0693	13.7469	23.4364	14.9933	11.552	30.2186	19.9109	13.0153	29.381	37.1287	29.7869	47.0623	25.1135	13.4077
2641	Tervuren_15535	Cercopithecus	neglectus		M	9.68892	25.7956	40.6175	30.0182	30.0379	34.4668	21.1176	21.3772	32.643	47.5549	28.1726	37.3818	43.9639	46.2412	11.7655	26.1906	45.8322	32.9678	27.4623	23.037	14.5824	35.9709	16.6591	15.4712	28.2003	15.3981	14.2038	21.6488	15.1276	11.4179	30.1536	18.0846	15.8263	26.498	37.0079	25.3121	49.3478	26.4605	13.5045
2647	Tervuren_15944	Cercopithecus	neglectus		F	9.74325	26.1095	38.1507	26.824	26.9862	34.3648	17.255	14.8319	29.8212	44.5897	24.9013	33.0517	41.6051	43.0235	12.2419	23.2805	40.9913	28.6083	20.379	24.0004	17.2518	32.3091	16.8909	16.6668	25.9976	13.4145	12.2324	21.4815	13.2886	11.784	28.8214	17.5737	8.21501	25.867	31.1058	25.0546	46.9298	25.6166	15.8262
2646	Tervuren_17771	Cercopithecus	neglectus		M	8.32747	28.9176	46.6257	35.7059	36.5811	35.9678	23.3773	18.1778	34.1635	48.9186	27.9171	36.5365	47.2264	46.3776	9.35338	34.9394	49.8106	38.6553	29.3564	22.8484	16.8755	37.115	20.8695	14.3199	30.3221	14.759	18.3121	25.2464	14.6316	11.447	32.7343	19.6523	8.45438	29.8276	38.9528	27.1766	54.7877	25.1624	15.7616
2645	Tervuren_17781	Cercopithecus	neglectus		M	10.4499	29.8193	46.999	35.0091	36.0893	39.8832	24.8814	21.1965	34.8698	50.4465	27.3979	37.2226	47.2429	43.117	11.116	30.752	48.0288	35.9649	28.8295	21.2893	16.6949	37.5005	17.9224	15.6051	30.7542	16.7287	15.6651	24.9005	16.3112	11.87	32.692	17.6962	13.0164	31.0882	33.5034	27.6626	50.7741	27.1586	14.0457
2644	Tervuren_19705	Cercopithecus	neglectus		F	9.19876	23.8777	36.7254	26.1115	25.6837	31.2453	16.1347	20.2138	29.9443	45.673	25.0228	32.0498	42.1234	43.0816	10.7948	22.638	41.6886	29.7295	21.6943	22.6384	12.4967	31.2136	13.0299	15.3197	24.2116	14.3766	12.3723	20.0335	13.6177	12.031	27.7795	18.4215	12.6076	25.2436	33.9964	25.7269	46.6673	25.1753	13.5898
2650	Tervuren_25790	Cercopithecus	neglectus		F	7.66373	24.8699	36.9026	26.0512	27.4014	32.3556	19.4816	17.2061	30.0231	45.3438	25.5093	35.1419	44.0634	42.3205	10.886	23.7582	43.4008	31.6051	20.7876	20.0881	17.2698	35.4631	15.4858	15.8593	23.5145	15.5822	13.0649	21.6243	12.9986	11.4449	30.659	19.3035	10.8046	27.4514	34.1842	25.8932	46.2184	23.981	12.802
2649	Tervuren_26688	Cercopithecus	neglectus		M	9.85348	27.9202	42.6685	32.0409	35.134	37.067	22.1735	19.9732	34.9322	47.0866	27.9575	35.9655	46.4603	44.2083	17.0338	28.8341	42.0099	30.6698	20.9076	23.7786	17.3486	37.1923	17.8694	16.0472	25.6922	15.3441	16.0408	25.5222	15.1121	11.279	31.0724	18.2585	13.5691	28.658	34.1767	25.5492	47.6407	26.9605	15.4163
2648	Tervuren_26689	Cercopithecus	neglectus		M	10.2092	25.5265	42.5442	29.2358	31.7815	36.2286	24.1408	23.0034	34.8652	47.3435	28.7601	35.9112	45.7658	47.2261	11.245	25.812	46.2155	32.4294	24.8998	22.7287	16.6203	35.0697	15.0064	15.9266	24.8008	16.4289	13.9558	21.4532	16.8255	11.7529	31.5303	19.8878	13.6485	31.2396	31.298	30.0011	48.2203	26.7657	15.3753
2653	Tervuren_28603	Cercopithecus	neglectus		F	9.59244	27.0368	39.5066	28.5787	29.3225	32.5547	18.9703	18.3093	30.4561	44.1903	25.381	33.2394	41.4758	41.9018	11.7326	24.1026	40.0456	27.9559	20.9583	20.1977	15.8072	33.2259	14.7652	15.6138	24.6292	15.1498	12.5924	17.6895	14.7123	12.2154	26.3559	15.4649	11.7692	27.0884	29.6737	25.6677	42.4146	23.6208	13.3068
2652	Tervuren_28716	Cercopithecus	neglectus		F	9.30749	21.8764	32.7512	25.2486	25.7876	32.2367	17.9642	17.4587	28.9433	43.1059	25.2851	30.2412	40.5348	42.7598	12.5424	20.3644	36.7474	24.0448	19.2089	21.3557	15.5042	31.5279	14.1679	15.2845	24.751	13.2911	11.07	20.1552	12.2731	11.482	26.9575	13.1902	11.4218	25.8233	32.0698	25.5604	41.0433	24.253	13.1516
2625	Tervuren_2946	Cercopithecus	neglectus		M	11.7944	30.9626	42.6679	30.9252	31.5739	37.4806	22.5414	20.6541	34.8228	48.6363	28.8638	38.3924	46.11	46.3311	13.1226	28.7077	46.2348	32.5011	23.5381	21.6926	17.2179	36.3343	16.2916	16.1697	27.094	15.8945	15.4327	27.0828	15.8642	11.424	31.4695	22.4487	15.2212	26.9062	33.8678	24.2328	49.2651	24.4901	14.281
2651	Tervuren_34486	Cercopithecus	neglectus		M	10.2865	28.0737	46.5156	30.002	33.427	37.364	23.8311	19.8452	36.2383	51.2103	27.8367	38.8156	48.3317	45.1369	13.2317	28.597	47.4428	35.3746	27.7587	22.8432	17.5572	36.9606	18.4275	16.5423	29.6238	16.4948	15.2512	21.2236	16.6038	14.0507	31.0974	20.9726	12.5761	30.45	33.287	28.7674	52.0473	27.7398	14.2026
2624	Tervuren_5765	Cercopithecus	neglectus		M	10.004	30.9828	NA	35.6551	33.938	38.8178	20.8908	21.1921	33.6652	53.2053	28.4347	NA	48.4747	46.6566	14.326	31.7812	45.4617	33.5013	26.4129	22.6129	15.7827	37.5633	17.2589	17.206	32.9363	14.103	NA	NA	14.6795	12.5232	31.288	18.603	13.6977	30.0327	32.505	25.6257	49.1702	26.7648	15.3676
2623	Tervuren_5870	Cercopithecus	neglectus		F	9.4946	21.2348	37.7952	25.6726	27.0033	33.3939	20.6153	18.7292	30.7776	47.7949	27.5084	33.411	43.8917	44.7809	12.1774	21.3886	40.6349	28.174	20.8809	22.5704	16.5324	32.1523	15.3937	15.3151	25.8975	13.0395	12.9488	19.2321	14.6541	12.1797	29.037	14.7194	12.4731	30.2296	33.9684	28.6974	45.6225	25.3662	13.865
2632	Tervuren_8121	Cercopithecus	neglectus		F	9.07516	19.4345	34.4796	23.315	24.3162	30.0764	18.0511	19.12	29.4684	47.7294	25.094	30.71	44.8185	44.3774	10.1658	22.0432	41.8787	29.8507	23.3296	18.4877	15.4694	32.9792	13.4472	15.2951	24.7318	12.8388	13.265	18.7068	14.2082	11.4249	27.3423	16.6581	11.4773	27.3526	33.1284	26.3273	42.7679	25.0604	12.5091
2622	Tervuren_83.006-M-0043	Cercopithecus	neglectus		M	9.90639	26.7509	43.1359	32.8663	32.3304	36.4268	23.3759	25.2983	35.8249	51.2553	28.2279	37.4018	43.812	43.5717	13.9819	26.5158	44.7167	31.0758	24.7254	22.705	15.0652	37.2635	16.7542	16.0188	26.5567	14.7193	14.2961	23.8784	15.4992	11.9747	33.1796	18.2709	15.7485	28.4621	33.7635	25.9091	46.9185	26.4375	13.2254
2631	Tervuren_8407	Cercopithecus	neglectus		M	10.0764	28.7635	43.8002	35.509	33.3383	37.8973	22.8624	22.6436	33.8106	51.9876	28.7012	38.1265	45.0526	45.8812	13.3742	29.7412	47.5538	34.4192	27.6913	25.4139	15.27	38.5464	17.7917	16.5403	30.4643	14.5075	14.7196	25.669	15.3933	12.0373	31.5734	17.6381	14.8499	27.944	34.6586	28.2182	51.2875	29.0156	15.6756
2630	Tervuren_8409	Cercopithecus	neglectus		F	8.9857	24.4382	37.6387	25.7867	26.7113	32.8077	20.231	19.5065	32.5418	46.9818	26.9824	33.7624	44.7579	42.2987	12.9921	23.0134	40.937	26.8327	19.1346	20.5327	15.7177	31.9166	15.4797	14.9156	23.7192	14.5291	12.9518	21.5128	13.6071	11.47	28.7078	16.4905	12.4158	28.4749	29.4347	27.4354	42.667	24.2445	14.2038
2629	Tervuren_8419	Cercopithecus	neglectus		M	9.57397	31.2539	44.0954	34.2645	34.3795	39.2464	21.7098	23.5709	36.602	50.5558	30.2746	38.5923	49.8539	48.1534	14.8165	29.0708	45.4794	31.5748	23.4711	24.1138	15.2906	36.8057	17.2808	16.3732	28.9581	15.5342	14.8491	26.4317	15.7447	12.4299	31.5706	18.6498	15.0371	29.4785	35.8685	28.895	50.6879	26.9233	13.1722
2621	Tervuren_91.060-M-0210	Cercopithecus	neglectus		F	9.94724	22.4065	37.9589	24.1908	26.1846	32.2118	22.1163	18.7283	29.8929	45.0838	25.7881	34.4443	42.9539	42.4075	9.95727	21.5007	42.1487	29.908	23.0045	19.5979	15.991	32.1245	13.9641	15.694	26.348	15.5278	12.0043	19.5813	13.6002	11.0301	27.4357	13.2982	13.1742	28.3943	33.3361	28.2129	45.9685	26.0915	13.7543
2620	Tervuren_91.060-M-0211	Cercopithecus	neglectus		F	9.25782	22.4801	36.852	26.3883	26.6538	31.6535	21.1009	18.1635	28.2043	43.1285	26.2508	33.1246	40.4137	42.1269	10.3113	21.8494	41.8141	28.812	22.6733	16.3658	14.1966	30.4011	13.9152	13.9811	24.9471	15.3584	12.9183	20.7303	11.818	10.4823	26.738	14.7814	11.2753	30.8754	34.0803	25.682	40.0821	24.6914	14.2132
2636	Tervuren_9656	Cercopithecus	neglectus		F	10.2927	23.3166	42.5188	26.6196	28.163	33.3929	20.3942	18.47	31.5298	45.1815	25.2031	34.9389	40.7606	43.9259	13.8778	23.5594	39.3455	27.0712	20.6719	20.1612	16.8722	34.2151	15.6972	15.3264	24.9121	13.6314	14.2503	17.1501	13.6311	12.2432	28.4204	17.2629	11.5469	26.9102	32.06	28.6024	41.6705	25.3468	12.2612
2635	Tervuren_9660	Cercopithecus	neglectus		M	10.6779	26.6511	45.4066	31.6925	32.2298	36.2234	21.7902	22.0247	34.1346	47.8554	28.8296	38.3805	47.979	46.5983	14.8524	29.1427	45.0801	32.9656	23.7146	21.5461	13.9633	37.205	18.4307	15.1732	29.6813	16.0819	16.4692	23.3233	13.3455	12.069	31.4505	18.3187	16.0526	29.3873	32.757	30.6417	49.1427	27.592	13.8804
2628	Tervuren_982	Cercopithecus	neglectus		M	10.348	28.0378	42.714	32.7851	33.0941	36.5612	22.3318	22.7313	35.7976	52.8343	27.3633	36.3569	47.5209	45.5656	15.2309	30.4531	44.0147	33.3598	22.9143	25.6032	15.4659	36.6939	17.2916	15.7633	25.5242	15.1369	13.887	25.7243	15.6296	12.7051	30.7278	22.6962	12.2876	27.5465	33.5521	28.5502	53.0196	29.4961	15.3807
185	USNM_452520	Cercopithecus	neglectus		F	9.36402	26.7437	40.7016	30.8021	27.0212	35.6595	20.4893	20.3863	29.0574	47.7339	25.4035	32.6041	44.4166	42.4312	14.6099	21.9656	37.9358	28.5084	20.5345	17.6338	12.9272	31.9236	14.5653	16.2192	27.4842	12.9786	13.4033	18.1653	15.3015	13.8252	29.4743	16.3886	13.6566	30.8769	31.8754	26.1826	41.3379	23.2421	14.93
186	USNM_452524	Cercopithecus	neglectus		M	NA	28.1549	42.249	NA	NA	NA	22.9117	21.8947	35.0222	52.9357	27.4578	36.2178	50.1692	45.0679	9.57763	28.0115	50.1395	40.3731	27.1594	23.4901	13.9796	36.0599	18.4433	15.2525	26.7631	14.845	14.421	25.1395	14.8375	11.9881	33.3704	22.8102	12.4027	29.4185	32.9218	27.699	56.9543	29.2594	13.8832
187	USNM_452525	Cercopithecus	neglectus		F	8.57934	24.1344	38.9129	26.5835	25.5435	32.2808	17.7526	18.8773	28.8551	47.5409	25.9576	32.0027	42.3427	43.6849	10.7757	21.029	40.4293	28.6285	20.7737	19.8785	13.2933	29.7461	13.8619	14.6114	24.3649	13.0381	12.8184	16.9469	12.1325	11.7136	26.9516	16.2878	12.084	27.5107	33.6873	25.9397	44.2496	25.2368	13.856
188	USNM_481010	Cercopithecus	neglectus		M	9.12469	22.5994	43.6646	29.3833	29.222	38.8213	25.637	21.4359	32.5291	46.3857	28.6489	36.8457	45.1436	43.5444	14.0678	23.0486	44.2859	30.6368	22.2529	20.5215	15.2604	33.7251	16.0996	17.085	28.1384	14.7712	13.6916	21.3466	14.8584	12.3149	30.1521	17.0545	13.3055	29.4327	33.7703	27.2726	46.1771	25.2702	13.6472
824	AMNH_89374	Cercopithecus	nictitans		F	9.34291	23.7129	35.8784	25.6695	26.6476	32.9688	14.8153	16.7825	29.7779	43.4198	24.9248	30.3047	41.3777	42.5284	10.7127	20.7271	40.6452	28.0826	19.0869	20.1081	15.4349	30.108	15.7354	14.1601	20.1737	12.56	12.5964	20.787	12.8022	11.1305	27.953	20.9761	9.77378	29.8243	32.5175	30.0849	44.5114	24.8422	13.3602
827	AMNH_90032	Cercopithecus	nictitans		F	9.62912	25.0798	38.7446	26.1346	27.6397	32.7269	17.1544	17.6625	31.1407	42.6704	26.8224	32.8516	40.322	45.211	11.6835	23.793	42.1427	31.5714	22.1673	19.2661	16.0775	31.7076	16.1304	11.9004	24.0698	12.573	14.0762	21.1247	13.4585	11.9622	28.9898	19.6383	10.6261	31.5921	38.2629	29.7654	45.7714	25.5596	15.2122
1156	MCZ_14723	Cercopithecus	nictitans		F	9.96262	27.8685	43.7099	29.0858	29.4927	35.8803	18.7382	18.0772	31.9479	46.7675	27.9169	34.5983	43.7056	47.9926	9.38444	23.2341	48.39	34.0596	23.0251	19.7327	16.0886	31.9643	17.7446	13.7788	23.902	11.5823	13.763	19.7708	15.0493	12.4549	30.8751	21.3639	12.3377	33.6698	37.4807	35.6413	49.3418	26.0152	12.26
1160	MCZ_14726	Cercopithecus	nictitans		M	8.49453	25.7966	40.2755	29.031	29.6989	34.551	18.6008	19.3165	32.7006	45.0181	26.5496	33.632	45.1297	44.5664	11.1629	22.4492	43.156	30.1938	21.6728	20.2812	14.6567	33.5084	18.4552	13.1879	24.4012	12.0452	14.0776	19.2652	14.2291	11.3788	29.318	16.4786	13.3442	35.4331	38.1862	32.6959	45.8474	26.1774	14.9027
1155	MCZ_17687	Cercopithecus	nictitans		F	9.15308	23.6306	38.5736	25.0516	27.5977	33.6934	15.7891	18.4409	30.3139	40.0949	25.1881	30.3417	41.1834	42.1635	9.44294	22.0836	43.5886	31.5619	20.0055	19.1388	13.7056	29.0884	14.2651	12.037	21.7052	10.8909	13.8421	20.9489	12.8975	11.5626	28.8734	18.4085	12.3885	30.6269	36.1895	29.683	45.9555	23.6514	12.1574
1158	MCZ_17689	Cercopithecus	nictitans		M	10.5001	31.635	47.0047	31.91	32.9399	36.8114	20.5909	21.5517	35.94	45.5205	28.0796	37.9942	45.2593	48.9192	11.1311	29.96	50.8556	39.3862	25.9254	20.6448	14.8131	35.2137	17.5312	14.1981	26.3494	15.5638	17.2124	23.0947	16.6665	12.8364	33.2355	25.3002	12.2184	30.9535	43.5298	28.0279	53.6907	26.2665	14.5537
1159	MCZ_17691	Cercopithecus	nictitans		M	12.4866	31.1661	48.2608	31.6896	34.1047	40.1899	21.7216	20.5733	35.5335	45.9161	27.6385	35.4888	45.9351	48.0218	12.1679	23.5095	47.6467	32.7314	22.2559	23.4032	16.0892	32.658	17.4994	14.9213	25.5273	12.7873	13.3187	24.2388	16.5226	11.046	33.8093	20.7991	11.6775	34.6527	33.6486	34.9661	51.039	25.5565	14.0576
1144	MCZ_18111	Cercopithecus	nictitans		F	7.26785	19.0168	33.382	21.0033	22.1612	28.2503	16.3174	16.8798	28.7561	46.4634	22.5785	31.0781	46.3267	43.6056	6.75195	23.2494	45.0093	32.0628	22.8256	19.8269	16.8182	31.6248	14.7311	11.8321	22.6826	11.0755	12.5035	17.4209	12.2371	12.3861	26.4964	16.1893	10.8701	31.6342	29.1845	33.2666	47.5099	22.3422	12.2932
1148	MCZ_18112	Cercopithecus	nictitans		M	8.78624	20.4358	33.2466	21.11	23.8972	29.4955	15.8021	18.7462	29.243	42.4478	25.6753	29.3736	44.3837	42.635	7.32693	17.3363	40.2525	26.2426	17.5532	20.4874	14.1849	28.1845	15.2387	12.675	17.3406	13.0542	10.4934	17.398	11.3303	11.053	26.6707	15.3019	11.7263	28.1556	34.9972	28.1317	42.8472	19.4677	13.8848
1157	MCZ_19985	Cercopithecus	nictitans		M	10.1449	28.4799	42.5908	31.4969	32.009	35.8398	24.2402	21.4446	35.1753	45.0273	30.6567	36.0088	44.1446	43.7583	12.7956	26.4905	44.7531	35.5275	23.0095	18.5269	14.0416	32.1263	18.3844	11.4998	28.1124	15.2993	14.9603	23.8883	14.5497	11.3288	31.268	22.0709	12.9677	26.6514	35.4955	27.9567	49.1992	26.0478	13.86
1162	MCZ_24095	Cercopithecus	nictitans		M	10.1569	26.6106	43.7356	31.4528	32.9361	39.2181	22.1613	21.2349	35.3002	45.8372	28.6981	35.5787	46.1814	45.4365	13.6063	28.5951	45.9356	34.7	20.5107	19.4	15.2575	32.2615	18.0672	13.704	25.8779	12.2654	14.2961	27.627	15.0121	11.9644	32.4342	24.7074	13.2685	32.8753	37.7882	28.0114	48.9618	24.7592	14.6913
1147	MCZ_24333	Cercopithecus	nictitans		M	8.48814	22.7726	40.2706	24.0526	28.354	32.8704	15.7496	19.1005	32.0996	46.6774	26.315	31.4346	42.3479	42.8401	9.05974	24.7112	43.3887	30.0879	21.583	20.4755	14.9346	29.1753	15.5701	12.6728	23.4475	10.9398	14.3526	18.7814	12.9304	12.3781	28.5423	16.9057	12.1062	31.5705	31.2707	29.5012	46.373	25.0209	13.2227
1145	MCZ_25632	Cercopithecus	nictitans		F	8.51732	19.9474	33.8673	20.2545	23.1673	29.1456	14.3228	16.7949	28.9534	40.8864	24.4725	31.1863	41.2589	40.3943	10.0344	18.5136	39.2201	26.0956	16.9038	19.6653	13.893	28.8549	15.0343	12.2274	17.3603	10.4723	11.2144	16.289	12.7708	10.2289	25.9264	18.5685	11.5692	28.3924	34.1575	26.5535	42.9737	21.0801	13.0283
1166	MCZ_31984	Cercopithecus	nictitans		F	8.40157	18.6696	30.0312	20.3957	22.7169	29.3004	17.1031	16.6735	27.2525	39.2348	24.6302	28.1207	38.2594	40.6056	6.83352	16.6813	41.0232	25.9882	18.364	20.9126	13.2481	27.2279	13.1793	12.6299	18.5476	12.291	11.854	18.398	11.9754	10.7466	25.9766	15.2916	11.5946	24.2486	29.4079	27.257	42.2562	24.9895	12.6485
1163	MCZ_31994	Cercopithecus	nictitans		F	8.11931	17.7639	33.111	22.3291	23.6045	29.0162	18.4069	18.6886	28.8379	39.1705	23.614	30.9494	38.0306	43.3519	9.49648	20.136	42.3132	27.1946	20.0605	17.7921	13.0757	29.2287	15.0097	12.0169	21.5062	10.8835	11.5124	17.653	13.0523	11.2226	27.0482	15.0751	12.5849	27.7978	32.5351	29.682	40.4315	24.5583	11.9638
1149	MCZ_34153	Cercopithecus	nictitans		M	10.1098	26.4492	43.1566	28.5018	29.2691	35.9938	21.9645	20.5498	32.36	44.0019	27.4971	35.0869	42.7584	46.8885	10.0056	25.6502	49.3249	34.656	25.2804	20.8624	16.0689	32.1941	15.8229	14.013	28.8243	14.9802	13.8566	21.5133	16.1613	14.7108	33.4239	17.4967	12.6257	32.48	32.4688	33.4082	49.9179	27.8382	13.8317
1164	MCZ_39374	Cercopithecus	nictitans		M	8.38682	24.4493	40.2431	27.9409	28.3526	32.3708	17.1917	21.8298	32.4486	45.0758	28.2772	33.2804	42.6896	45.8458	7.90104	25.8204	47.2281	33.7901	25.8324	19.4516	14.6463	32.873	15.247	14.0389	24.8049	12.4974	13.7835	20.201	13.6027	10.42	28.4234	18.0949	14.2973	33.547	29.6912	35.1793	47.541	23.7311	14.2115
1165	MCZ_39380	Cercopithecus	nictitans		F	8.49427	18.4723	30.0709	20.3946	21.4178	28.0155	12.3294	17.0752	26.6871	42.9986	25.26	26.8897	41.9463	40.3245	8.08679	16.9983	40.879	26.0278	16.5217	20.7151	11.9651	25.9538	13.768	11.9115	17.547	9.91963	11.388	18.2855	12.9251	10.5011	25.7874	15.7907	12.1979	29.2909	31.848	26.5621	43.1266	20.5738	13.8038
1146	MCZ_46374	Cercopithecus	nictitans		F	8.43149	19.9344	37.9756	21.7842	23.6654	30.7512	14.955	18.6034	28.6762	44.103	NA	31.7675	42.2228	42.1661	NA	19.6178	40.1199	27.9464	16.6678	19.0135	NA	NA	13.1448	12.8601	17.0953	10.4194	12.6121	14.1873	12.9187	11.7337	25.8563	19.8042	12.9202	30.0544	33.5016	NA	42.7277	21.8351	NA
1150	MCZ_62647	Cercopithecus	nictitans		M	8.53085	22.7578	40.7859	24.443	25.7814	30.9153	18.767	16.2537	28.2968	46.2477	26.142	35.1864	42.5003	44.6717	10.8187	26.3801	42.5946	30.9903	23.1575	18.0822	15.9777	30.0045	14.9025	13.9101	26.9038	12.0908	13.6811	17.0534	13.7485	11.3637	27.3213	15.8475	10.2381	31.3053	33.5531	27.4784	42.4782	24.0032	14.4222
1151	MCZ_62648	Cercopithecus	nictitans		M	7.30871	23.8787	41.8827	30.1332	30.7696	34.6879	21.8116	20.0244	30.8237	47.8099	26.8552	35.3424	45.2898	43.4646	10.8722	27.9474	45.4202	33.2726	22.2447	20.8274	15.0869	32.6846	15.9637	13.3784	27.5333	13.2264	14.0836	22.7914	14.0126	10.8871	29.5014	18.318	11.0828	30.557	35.3359	28.2827	48.7706	24.7211	12.7345
1161	MCZ_7688	Cercopithecus	nictitans		F	10.5172	25.0123	42.1914	25.6228	30.5441	35.1987	17.8617	18.3965	33.6834	42.4253	28.1695	34.7496	42.7323	44.8255	9.73788	24.8627	45.5766	32.1889	21.7275	18.4586	14.6987	30.5088	16.9322	12.5877	21.8269	16.2273	14.7991	20.3891	14.1856	11.9968	29.0526	20.4068	10.4947	32.1325	37.9974	32.0857	46.5904	25.5017	12.596
1990	Munich_1958/219	Cercopithecus	nictitans		F	11.1221	25.7708	41.5189	24.6207	25.878	33.9772	13.7061	13.8708	31.2793	44.807	27.467	31.8221	45.3364	45.6695	12.5026	21.6917	45.4489	30.343	19.2957	18.7875	19.433	33.5481	18.8901	14.4313	23.1244	10.1435	14.1314	18.7613	15.5677	11.8646	29.1088	20.1493	8.59416	28.0818	37.9544	28.8654	45.6837	21.4905	11.755
2297	Zurich_12201	Cercopithecus	nictitans		F	9.85771	29.4801	39.602	29.1735	28.1758	31.6415	17.2384	18.0303	32.0844	43.6977	26.6475	35.1072	42.2728	42.5242	10.901	25.5582	44.3602	33.2299	20.9574	22.1504	15.5262	34.4659	17.1881	14.4291	22.5751	12.3338	14.3723	20.6968	14.7516	12.2343	28.9586	21.0984	12.6611	27.906	33.3848	26.4103	49.666	26.2778	15.3434
2300	Zurich_12223	Cercopithecus	nictitans		F	9.81353	22.3229	39.2311	25.878	28.9087	33.1305	17.9538	19.8671	33.3697	46.8716	27.8227	33.9394	43.3643	43.3697	10.8285	23.1174	41.5175	30.5174	21.3296	18.9762	15.3134	31.342	16.963	13.1972	21.0435	11.5452	13.2016	19.2071	14.2004	11.2023	29.3185	20.7811	13.5341	29.7895	39.4214	27.1265	46.1476	24.5821	13.5373
2299	Zurich_12228	Cercopithecus	nictitans		F	9.3256	26.8107	39.5075	27.363	27.9212	34.4839	16.8463	16.9966	32.7266	42.7986	26.4247	36.2604	42.552	43.3253	12.2836	23.3899	41.2625	30.9752	18.4822	17.8817	15.0258	32.8454	18.1014	14.7597	22.1699	14.034	14.2589	21.3719	12.6771	11.5708	28.104	22.158	12.0572	27.1596	39.6937	25.2574	45.2276	22.7035	13.1798
2197	Zurich_12230	Cercopithecus	nictitans		F	9.56707	22.732	35.6679	24.7158	23.9176	31.0922	20.128	15.66	30.8114	44.3381	24.647	34.6107	42.0548	46.0489	12.2633	21.2653	43.4965	32.7227	23.7381	22.9674	15.8228	32.2906	18.3994	14.4933	24.0018	12.4969	13.0868	19.7511	15.5585	10.2252	29.8097	20.1074	10.9017	29.1242	34.187	31.8769	48.5452	24.5811	12.3552
2293	Zurich_12395	Cercopithecus	nictitans		M	9.80664	26.3199	41.8857	28.6074	29.1298	33.5931	16.7179	17.8285	33.047	51.9089	28.813	35.3798	49.4552	45.9576	11.8056	28.0554	47.1628	36.2934	21.8416	22.5867	17.6956	35.4035	18.0277	14.5422	27.8423	13.0412	14.6579	20.8395	16.5151	11.9033	31.1044	21.6429	11.4341	28.8307	35.1723	27.9416	53.7415	26.9347	16.1208
2295	Zurich_12396	Cercopithecus	nictitans		M	10.2314	30.4027	45.3868	29.2261	31.7164	35.7403	21.5232	19.3974	35.2387	48.2967	29.347	37.8936	47.747	44.8948	11.2557	26.8274	47.1496	36.3024	24.3961	22.1121	17.329	35.6224	18.2519	15.818	26.9299	14.9558	14.1935	21.3009	14.8441	12.0166	30.4377	20.128	13.2656	30.942	35.2822	28.3504	53.4549	26.4923	16.1577
2296	Zurich_12398	Cercopithecus	nictitans		M	11.0302	24.7922	44.0519	26.6894	28.3216	33.5354	12.8894	19.225	32.1785	46.891	28.2668	34.7933	44.3334	47.6736	14.0129	27.8863	45.7302	30.6105	20.5261	21.3117	15.7444	34.7471	16.3353	14.525	26.3885	10.9162	14.624	20.3899	15.4818	11.1156	32.5092	19.7108	12.8979	30.9397	36.2658	30.6915	46.3482	25.7457	14.4904
2294	Zurich_12401	Cercopithecus	nictitans		M	9.78316	23.085	40.3111	27.9805	29.4471	34.0286	20.1405	19.492	33.4348	48.1811	28.8245	36.0573	46.1839	47.363	10.2864	25.5902	47.4498	32.2607	22.2144	23.23	17.3125	35.3718	17.9124	13.9945	23.5891	12.1319	13.9943	21.9154	15.3081	12.0943	29.8974	21.7038	12.9126	30.8734	34.5738	31.8975	51.4108	26.8688	15.6793
2198	Zurich_12402	Cercopithecus	nictitans		F	10.5171	24.3291	36.9518	25.2596	25.4984	31.8998	15.2763	16.3135	30.8172	48.8068	26.7464	32.9818	46.8031	45.4879	13.5323	24.2304	40.3714	30.9662	17.7088	15.7498	15.9485	30.9683	17.5425	15.0149	21.7357	11.6212	11.8897	22.1901	14.1049	11.5575	27.8731	23.0049	11.3386	33.5492	39.7676	29.7833	43.15	22.8049	13.5207
2298	Zurich_12403	Cercopithecus	nictitans		F	9.13805	21.3579	35.8998	22.4966	25.3578	31.2202	16.9917	17.1365	30.1672	44.7187	24.9465	32.7748	42.2858	43.1916	12.1314	20.3762	40.9374	30.2029	19.4606	19.4423	14.6607	30.991	15.3647	13.577	21.5744	12.3089	12.1382	17.911	13.4681	12.2799	28.785	19.6001	12.1924	29.8963	32.8011	30.0301	45.3556	24.7141	14.467
2199	Zurich_12404	Cercopithecus	nictitans		F	10.1998	27.6068	38.9645	27.5406	27.3204	32.5956	18.7475	17.8434	30.647	46.5436	27.5243	34.5325	41.9561	42.5924	11.7912	25.0783	42.5724	33.1524	21.6513	21.7203	16.3004	33.5671	15.3745	15.0834	24.0409	15.1237	13.6337	21.0359	15.1017	11.6841	30.2514	22.0999	11.3291	28.5957	33.54	28.1263	49.3746	24.5246	15.2906
2201	Zurich_12412	Cercopithecus	nictitans		F	9.03563	24.9292	37.3697	27.013	27.2969	30.5799	15.1627	18.4988	31.5764	41.1014	24.7639	33.0487	37.3748	45.199	13.3677	28.0528	41.6182	27.6749	21.2936	18.6906	13.6518	32.3027	16.8132	12.8613	24.9731	12.7791	12.9712	20.2069	12.8057	12.9765	27.5923	16.8007	12.1779	30.8841	32.1817	31.1368	41.3179	22.4478	14.0547
2200	Zurich_12414	Cercopithecus	nictitans		F	10.3021	24.4067	38.7443	25.2598	25.5581	31.6681	18.0647	19.7938	32.1533	45.3066	27.5445	34.9391	43.1561	43.5765	12.1686	19.9039	40.574	28.9596	20.9995	18.5697	12.9888	29.9833	16.2096	13.6661	24.1956	10.7051	11.8998	18.3741	13.7555	9.90306	28.439	16.8377	15.5845	31.5899	35.6859	30.4162	43.6555	23.6199	14.3596
2203	Zurich_5171	Cercopithecus	nictitans		M	10.3438	30.8229	44.1629	32.5616	34.0384	38.1305	20.0288	20.1887	33.8882	44.8583	30.6032	38.2507	41.3142	46.1052	14.1949	29.403	46.9384	33.3028	25.4827	19.4651	16.3321	35.2465	16.5475	16.1435	27.0239	14.1746	15.0618	26.1858	14.8685	11.6202	31.6178	21.2785	14.6318	31.1777	40.0703	NA	47.6275	24.763	NA
2209	Zurich_5173	Cercopithecus	nictitans		F	9.25357	25.4025	36.4969	26.3286	28.4845	32.6018	17.154	17.3618	31.766	44.0156	26.4113	33.3179	42.3354	42.6585	14.3509	24.7832	39.7973	28.9505	19.0561	17.4342	15.6278	33.5496	17.1507	15.7175	22.9891	13.0009	12.3795	23.4746	12.8606	12.0195	29.5778	18.1354	12.8293	30.4912	33.5631	29.6466	41.7399	23.4122	14.3135
2204	Zurich_5301	Cercopithecus	nictitans		M	9.65849	24.933	39.2135	25.2804	26.1952	32.1714	16.3789	20.0266	31.327	49.084	27.9734	34.7366	47.2832	47.0295	12.6731	24.8959	46.3708	31.0217	22.4161	21.6138	16.8991	35.2531	16.1172	14.4518	27.0986	14.3167	12.4249	21.6254	16.4978	10.7724	30.8837	17.9741	14.3855	31.9997	34.3149	33.2307	46.4586	24.1312	13.9853
2206	Zurich_5302	Cercopithecus	nictitans		M	11.1539	27.7678	45.2571	32.596	32.8678	38.954	20.2011	21.6026	35.2955	48.7305	28.6672	36.3182	42.8576	47.0451	14.7285	27.261	45.3116	33.1857	22.9767	23.7125	16.3007	36.4955	18.38	15.315	25.8307	11.8785	15.5718	23.9838	16.4902	13.1132	33.0181	23.289	13.9736	30.8887	35.7796	30.9407	50.254	26.9511	14.7444
2202	Zurich_5303	Cercopithecus	nictitans		M	10.1208	29.7414	45.8259	32.2806	32.5314	35.9474	19.5672	22.7022	34.3137	48.5472	28.1178	35.6882	45.8918	45.4596	10.3172	30.7756	48.5884	38.8132	24.1575	17.0009	15.2295	34.6323	16.103	13.1623	24.7817	14.322	15.4252	22.978	14.9414	10.3529	31.069	26.4828	14.2187	31.836	35.939	29.3873	52.5199	25.2268	15.8384
2205	Zurich_5304	Cercopithecus	nictitans		M	8.68515	22.8737	37.1229	23.7934	26.002	31.7989	17.7597	17.4407	32.7156	41.1875	26.4095	34.7368	40.9461	46.1848	9.09195	22.618	45.4795	32.3063	24.7142	18.1189	16.8725	34.8412	17.7054	15.8373	23.6735	11.9605	12.5454	19.648	12.494	8.1392	28.0712	19.1915	13.1042	30.9467	37.0998	28.3841	45.7834	24.0604	15.723
2208	Zurich_5306	Cercopithecus	nictitans		M	11.7427	29.7378	43.1997	29.5306	31.9947	37.3929	20.3083	22.9375	36.2623	46.6389	29.0028	35.2702	42.879	47.1787	13.4024	28.4882	46.8966	33.9536	23.6918	22.3833	15.4472	33.6845	15.8491	15.0727	28.3053	13.317	14.8794	24.3442	16.7958	12.2151	30.7584	19.2744	15.6592	29.2546	36.7895	32.1701	50.6744	27.5582	15.1956
2207	Zurich_5307	Cercopithecus	nictitans		M	10.5636	21.2308	38.3312	26.991	27.6304	32.6157	19.1675	21.9357	33.1046	47.776	26.8412	31.8916	47.5338	42.6316	12.6564	24.5513	41.0984	30.4797	18.8094	18.0675	12.5091	31.1601	16.445	14.3443	22.816	11.4543	11.8043	20.4876	14.2485	13.1676	27.6481	19.1635	14.7042	30.6525	31.5378	28.0291	45.1495	23.419	14.7524
2211	Zurich_5310	Cercopithecus	nictitans		F	9.3333	23.6033	36.2212	24.5626	26.5645	31.4146	17.5021	19.745	31.1803	41.601	24.7096	32.0197	39.9589	38.684	12.4215	25.2146	39.3318	29.7022	20.1813	16.7761	14.2778	30.9422	14.3011	13.2565	22.7644	13.0325	10.9757	20.3674	12.9625	11.8811	25.4865	18.1712	13.1158	27.9158	30.4876	27.3701	41.7326	22.3663	13.2201
2212	Zurich_5311	Cercopithecus	nictitans		F	10.2536	22.3103	35.1542	22.6855	24.6656	32.6498	17.5936	19.7795	30.7428	39.8956	26.6462	33.5104	42.3942	42.9142	7.59951	20.0922	42.8493	31.7772	20.6466	14.4507	14.4976	28.9247	13.8424	13.8997	20.9754	13.7336	11.5886	17.9675	13.4375	13.8846	27.7886	19.4561	13.3005	31.107	38.9966	27.6309	43.4175	23.6009	13.5365
2210	Zurich_5313	Cercopithecus	nictitans		F	10.3608	27.6657	40.6222	29.0765	27.7387	33.2158	15.9721	20.5885	32.0193	47.6235	26.0125	32.5285	44.3767	41.8251	10.9738	24.3745	42.6363	30.8588	21.3734	19.882	13.3681	33.0505	16.1759	14.2713	23.3722	12.9019	13.2149	20.9871	13.3483	10.9455	28.1255	18.895	13.7479	31.4992	32.2612	29.2253	45.8329	24.6705	14.3228
190	USNM_481770	Cercopithecus	nictitans	martini	M	9.85134	26.7228	44.6389	30.7064	32.0759	36.8082	20.614	20.5971	35.1901	44.0678	27.8968	34.1485	41.8739	45.6141	11.7341	28.0544	44.2936	33.5001	21.9948	21.1424	16.0689	33.4933	18.9811	13.9026	25.3358	12.4698	14.7878	21.4906	14.854	11.8445	31.9589	23.0797	11.0048	27.0185	36.8538	28.8296	47.764	25.9359	13.5412
189	USNM_481771	Cercopithecus	nictitans	martini	M	10.4846	26.695	45.822	28.8253	30.4072	35.5139	17.9927	19.1722	31.8358	44.8338	27.5643	34.1528	39.7591	46.5732	11.497	24.7048	45.2247	33.9371	23.3731	23.5455	16.3028	33.085	16.6837	13.3131	24.2103	10.7071	13.3839	19.0973	14.185	12.7236	30.3757	20.8044	12.8223	30.0197	37.1492	32.9769	49.5278	27.4917	15.6144
546	USNM_219061	Cercopithecus	nictitans	nictitans	F	9.41265	25.6544	40.2718	24.3863	27.0215	33.6352	14.835	17.4506	30.9425	46.271	26.7126	34.112	44.2532	42.4517	10.7376	21.8324	41.608	31.0658	17.7355	19.5691	16.0756	31.2108	16.2108	12.9472	20.9745	12.0543	13.7876	17.4158	14.4754	11.2935	29.8769	21.2468	11.8637	33.7474	29.6859	31.1991	45.9925	26.0131	14.8221
547	USNM_220072	Cercopithecus	nictitans	nictitans	M	9.99856	27.4563	45.6644	29.9703	32.5637	37.6616	18.4315	20.5055	36.1023	47.5532	29.5736	36.3161	45.3898	44.1466	14.3762	29.1227	44.3338	34.683	21.0398	21.9819	16.7951	34.7495	19.3462	13.4409	26.7122	13.1421	16.6294	22.7195	16.1094	12.2461	29.022	23.21	12.3843	29.4899	37.4393	30.9629	52.1331	25.9509	13.1952
548	USNM_220081	Cercopithecus	nictitans	nictitans	F	8.89522	23.0251	39.3086	23.9546	24.5035	32.1232	16.6492	17.4826	29.9834	39.3454	26.3487	33.1628	42.6486	42.4561	9.47548	23.5497	42.0089	30.1574	18.8218	17.483	14.066	28.2556	15.5371	13.1972	25.2651	13.7059	12.9467	18.1154	13.0445	12.3402	28.2921	17.7605	10.3659	33.277	34.6638	34.8991	44.8481	24.3707	12.858
1994	Munich_1960/461	Cercopithecus	petaurista		M	10.6975	24.2303	39.7759	23.4468	27.4674	31.9361	16.5206	19.0942	32.7737	45.0367	29.1133	34.9181	45.4251	46.3131	12.8644	22.7528	40.6198	28.6241	18.9045	20.7404	16.166	31.8358	17.1255	13.396	21.384	14.2671	12.5789	18.7991	13.3132	10.481	27.1615	19.1662	13.899	30.9506	35.2521	30.6498	43.6297	25.1307	15.2764
1991	Munich_AP/68	Cercopithecus	petaurista		M	9.86826	23.4223	39.7533	26.0901	26.4566	32.3025	17.0049	18.8799	31.1725	47.6617	26.1143	33.1893	45.5693	46.38	13.0583	25.1776	40.9277	29.7507	19.705	21.149	13.0271	31.7808	17.3231	14.1803	23.2424	12.1236	12.5523	20.3618	13.9128	11.2269	28.5651	19.4411	11.8689	29.5498	37.7624	29.6048	45.835	23.165	13.3998
233	USNM_477310	Cercopithecus	petaurista		F	8.24891	17.9984	33.2694	21.6452	22.9047	28.6624	13.7635	17.5358	28.0117	42.8769	25.0347	30.1823	39.4258	40.0712	8.0575	19.0927	39.932	26.8252	18.0493	18.5174	13.2358	28.261	14.3636	13.467	18.4562	10.7023	12.0099	16.5768	12.7154	10.7167	26.0972	17.8404	11.2174	27.7116	34.4919	26.2915	41.4372	21.2476	12.1725
241	USNM_477311	Cercopithecus	petaurista		M	8.56695	21.835	40.9804	26.9154	26.5171	32.5168	18.5523	18.6902	30.0311	44.4591	25.1862	35.5545	43.8832	45.912	9.84975	24.4916	46.2804	31.7538	19.2617	17.3035	14.331	32.0407	16.3505	13.5457	22.668	11.9111	13.399	18.102	13.4436	11.4997	27.6509	18.8809	11.2252	32.3552	34.4274	30.661	44.5441	22.5426	13.9925
242	USNM_477312	Cercopithecus	petaurista		F	7.97032	19.5299	35.2353	20.9928	22.7096	27.1183	16.7945	17.0737	26.8288	40.6123	24.7184	30.3392	41.9498	39.2038	9.55873	22.0375	39.0586	25.7344	17.5869	17.932	14.5198	29.5022	13.3358	11.6356	21.886	11.8934	12.895	15.9909	12.0263	10.8191	24.0321	14.738	12.3254	28.9254	30.5183	27.7122	39.4077	21.6641	11.468
243	USNM_477317	Cercopithecus	petaurista		F	7.12383	19.5507	36.1067	20.3952	23.5162	29.522	15.0003	15.1589	26.3499	45.7483	25.5034	31.8504	44.5051	40.7444	8.31589	21.7637	39.514	25.9273	17.4182	19.0084	15.0033	27.9813	13.8637	11.2057	20.4496	12.3291	11.6334	15.9512	11.5189	11.4975	25.7785	14.4235	10.3187	27.5285	28.5577	26.9351	40.9264	22.1499	11.2118
240	USNM_477318	Cercopithecus	petaurista		F	8.03136	17.7959	32.5264	19.5091	21.3898	27.2802	14.4264	15.3741	25.8529	42.2516	23.6206	29.0697	40.2559	41.3002	7.75179	18.2956	40.788	28.1366	18.5842	17.4686	14.1983	29.0851	14.2855	12.2113	18.0698	11.1974	12.5352	15.7003	10.7046	11.6452	25.4379	16.7271	10.2125	29.5758	34.0321	27.3893	40.5398	23.3912	13.0268
544	USNM_477319	Cercopithecus	petaurista		F	8.77841	18.4005	33.4759	19.9575	22.4835	30.3905	15.2812	16.2359	27.7449	43.5857	23.8734	29.1839	43.2473	41.8683	11.5579	15.0719	37.6825	24.5398	15.9182	18.4306	13.9543	26.1321	13.8403	13.8392	19.8331	11.5361	11.2525	18.0318	11.9932	9.90135	24.8613	14.1663	10.1289	29.0481	30.8907	27.8471	39.705	23.1603	11.5085
231	USNM_481776	Cercopithecus	petaurista		M	8.78278	25.8003	42.2791	27.5134	28.7801	31.2732	17.6846	18.3865	31.48	48.5693	26.7984	34.3155	44.0582	43.6844	10.7859	25.9142	43.1615	29.0562	22.0845	14.1604	16.3236	32.8157	16.6969	12.1737	25.6764	12.1817	16.2305	18.0976	13.5666	11.5204	28.5576	14.9683	11.5021	NA	NA	NA	38.8621	23.3197	13.7294
232	USNM_481777	Cercopithecus	petaurista		M	8.27352	21.2274	40.2031	24.5515	25.8213	32.39	19.7225	19.072	30.5424	44.5103	27.2763	32.8398	48.5725	43.9305	6.76606	25.8521	48.2274	32.4481	20.5459	21.4715	14.1946	30.186	15.4214	14.3826	22.7879	12.3779	13.8642	19.8624	14.5767	12.3669	28.2982	21.4757	12.1369	30.7122	28.7384	31.7855	50.2536	23.3852	12.7187
237	USNM_481778	Cercopithecus	petaurista		F	8.03046	19.8134	33.8831	20.1584	22.3224	28.7458	15.1712	15.4711	26.3865	41.7743	23.0017	30.2856	40.6401	41.255	8.75632	16.4577	38.2178	25.6471	17.6777	19.0509	15.0002	26.9528	12.7927	13.093	19.7488	11.3193	11.7419	15.3854	11.4414	11.1727	24.8611	15.2199	10.535	28.8188	34.0274	26.9158	39.4632	23.1311	12.9038
234	USNM_481779	Cercopithecus	petaurista		M	9.35607	21.5622	38.8662	23.6854	24.4814	32.7148	17.9272	19.1355	28.5601	44.1028	25.8163	32.1113	43.8051	43.8487	10.0007	18.7111	40.6827	27.613	19.7226	22.5475	13.6902	27.6714	13.1649	14.4032	25.5521	11.9997	11.4017	17.5688	12.3905	10.6617	26.6957	13.6155	12.0743	27.5094	33.9298	30.9404	45.8163	25.8492	12.4412
235	USNM_481780	Cercopithecus	petaurista		M	8.99379	22.5573	39.5751	25.3422	25.0933	31.1334	19.299	18.9508	28.9817	41.9575	25.8411	35.0812	44.358	44.402	9.52775	24.3491	45.7134	30.3269	21.4596	22.1849	13.2117	31.4331	14.9457	13.6969	25.825	12.9005	13.2028	17.8925	14.4741	11.3374	28.1687	16.6141	12.247	29.3704	34.8265	29.2301	48.2616	23.6479	12.9025
236	USNM_481781	Cercopithecus	petaurista		F	7.40459	21.6605	35.9589	23.2379	23.2025	29.7356	15.8509	18.7409	28.7416	43.3771	24.7816	31.838	41.5291	40.9093	7.84689	18.8902	40.1716	27.0108	19.0863	18.8147	13.4618	27.3124	13.2432	13.4353	21.0666	10.4354	11.0013	14.9068	12.2148	11.9723	26.9883	16.5457	12.2559	28.4593	29.0618	28.5439	41.3016	21.3451	13.132
545	USNM_481782	Cercopithecus	petaurista		M	8.51589	22.0723	37.9731	23.4379	27.3076	32.3498	18.113	18.2847	31.2668	45.1624	25.7186	31.1177	42.9139	39.0132	7.38449	24.5435	45.9529	32.6415	23.4675	18.1787	16.6311	30.3804	15.0958	12.1914	23.23	13.7042	13.1669	21.018	14.5136	11.4218	28.3472	16.9998	9.91555	30.5138	33.7188	23.8649	45.3916	22.7501	13.8279
2124	Zurich_12891	Cercopithecus	petaurista	buettikoferi	M	9.59246	20.2121	36.3421	21.6339	25.1183	29.6766	17.6227	18.4713	31.5072	44.6207	26.9833	33.1304	43.0348	43.1588	11.306	22.5568	40.5226	28.0202	20.414	21.3419	14.6909	30.1653	16.2528	14.945	23.574	11.8836	11.8279	20.1517	12.8319	9.73778	27.2763	14.9109	13.1434	28.0127	35.3931	29.0363	44.0117	20.8592	12.6247
2115	Zurich_12892	Cercopithecus	petaurista	buettikoferi	M	8.91854	20.0851	35.5126	23.2574	24.1851	30.0787	17.115	20.4723	31.5347	45.0063	25.091	32.5146	45.5463	43.6772	10.6562	22.8472	41.9144	30.3477	19.3844	20.2231	12.2561	30.288	16.1422	14.0399	21.736	10.8097	11.1146	19.1093	13.1479	13.1955	26.5259	17.7291	14.8214	31.303	34.7271	28.626	47.232	21.5185	14.1643
2216	Zurich_12893	Cercopithecus	petaurista	buettikoferi	M	7.91927	22.0294	34.3953	21.6887	23.8209	30.5387	16.9769	17.6379	30.8019	43.2435	27.9233	35.0618	45.4016	44.5192	11.8338	22.8894	42.4905	29.6763	20.5965	21.9713	14.6494	32.2387	16.2263	14.5069	24.6552	13.6697	11.5015	21.2036	13.8595	10.5467	28.3251	17.6456	13.0226	26.0225	35.0812	25.1402	46.3965	24.4355	13.3503
2215	Zurich_12894	Cercopithecus	petaurista	buettikoferi	M	8.7174	21.062	39.7205	24.5407	26.3644	30.4088	17.0251	19.1505	29.6476	47.4877	26.2986	34.7828	44.254	44.0891	9.77123	30.0944	47.4237	31.3955	21.8382	18.887	13.6843	33.3793	15.1845	13.5008	23.4728	12.4542	13.8859	19.7668	13.283	13.7542	28.871	19.3019	12.8369	28.1486	26.6094	30.184	43.9198	24.2858	14.4064
2228	Zurich_12896	Cercopithecus	petaurista	buettikoferi	F	7.68682	21.2133	31.67	22.1996	24.1095	27.7311	15.3382	17.075	29.3053	39.9876	25.3625	30.3979	40.4217	43.2864	10.6251	21.2798	39.4176	24.5123	16.734	16.3855	14.1229	29.771	15.5578	12.55	18.221	11.2299	12.6826	17.5762	12.9661	12.0382	25.8726	14.8097	12.6098	30.0344	36.91	28.8755	37.4372	19.9072	10.7615
2119	Zurich_12897	Cercopithecus	petaurista	buettikoferi	M	8.64937	24.1519	38.1902	28.491	26.4266	32.7499	18.6871	21.892	32.9443	45.0284	26.6458	32.4123	39.8588	40.9573	10.1466	23.9423	42.7277	30.0052	22.1036	21.3718	15.6417	34.0657	17.0752	14.4664	23.0718	11.213	14.1273	20.4277	14.1831	11.5694	26.8548	20.5256	12.8094	26.0608	29.0842	27.471	44.5933	23.4882	12.3807
2120	Zurich_12898	Cercopithecus	petaurista	buettikoferi	M	10.8717	22.9028	39.7128	24.8405	25.7829	33.3692	17.5821	16.5741	30.5521	46.0889	26.2456	32.7499	42.1057	43.2769	10.7372	22.8596	44.9423	32.8054	22.2074	18.831	17.2474	32.5526	17.7947	15.3784	24.5371	11.0173	11.286	21.7707	14.0797	11.5113	29.202	22.639	11.1311	28.2663	33.9895	28.332	46.5143	24.9497	14.0886
2213	Zurich_12899	Cercopithecus	petaurista	buettikoferi	M	8.58021	26.7954	40.1071	25.6106	28.0866	29.9526	14.9097	19.7366	31.8487	45.7844	26.3415	33.906	40.0797	45.5746	13.2255	28.2947	44.5324	29.5116	22.3248	19.4967	15.6815	33.9641	15.1279	14.111	25.1353	12.668	15.0606	18.8063	15.4776	12.4577	29.0023	16.455	12.9937	29.7808	33.4887	29.4923	43.8454	22.4097	11.6613
2116	Zurich_12900	Cercopithecus	petaurista	buettikoferi	M	9.52796	22.8536	36.3642	25.277	25.8824	29.9379	24.0057	19.5585	31.9888	41.485	28.1216	37.2194	44.2587	44.3667	11.4069	24.7207	44.1826	29.9695	19.2285	20.0229	14.7475	33.4995	16.9304	14.2206	23.3555	14.7843	12.5059	20.0472	14.7628	11.2504	27.2677	19.4989	13.4285	30.204	32.6227	27.5387	46.7796	22.1401	14.4677
2229	Zurich_12901	Cercopithecus	petaurista	buettikoferi	F	8.10272	19.8303	33.2318	20.2211	23.2326	27.9857	16.1934	15.2259	27.998	41.9558	23.9915	30.1888	40.1205	39.25	7.14229	20.9306	42.0972	28.0313	21.4561	20.388	14.1744	29.3875	14.9976	13.6205	21.5203	12.056	10.9151	18.0751	10.5218	11.5816	24.7918	13.079	10.7688	28.3035	30.6204	29.8805	45.1906	20.8765	12.4536
2121	Zurich_12902	Cercopithecus	petaurista	buettikoferi	F	9.66496	22.7196	38.4155	23.474	24.4477	30.8705	15.8107	14.9662	29.2621	42.39	25.4769	32.2824	40.432	42.7244	10.6241	23.0003	42.2324	31.3918	20.6096	19.2163	16.7705	31.1283	16.8851	13.6556	24.6079	11.675	13.682	18.6597	13.7032	11.7075	26.8192	19.8608	10.9289	28.1065	38.4129	27.9335	46.3285	24.0237	14.0106
2122	Zurich_12904	Cercopithecus	petaurista	buettikoferi	F	9.50501	20.3031	33.5218	21.2742	21.9765	29.7366	15.3224	17.7083	27.7528	38.4023	22.981	29.373	39.5657	42.7685	10.2648	17.7354	39.3982	25.6324	18.7692	17.9585	13.0015	29.8138	13.8747	15.1986	21.1361	11.0892	10.5566	17.3875	12.322	10.6873	25.4767	13.7797	13.9578	28.3095	34.6803	27.6283	39.4893	21.4439	12.7074
2214	Zurich_12905	Cercopithecus	petaurista	buettikoferi	M	8.10393	22.4699	36.4932	23.3383	25.6886	29.42	15.564	16.694	29.1567	44.5813	25.5038	32.3592	43.8086	44.9483	9.15044	23.8782	43.3826	30.3405	20.1087	21.8549	15.9346	32.0508	14.8423	14.4876	21.812	11.2638	11.7033	18.7262	12.9073	11.2187	29.1163	18.2517	11.1294	30.0547	32.3898	29.5161	45.8399	25.3658	13.6843
2123	Zurich_12906	Cercopithecus	petaurista	buettikoferi	F	9.92374	23.1082	36.8433	22.5587	24.842	31.6785	15.7533	16.559	30.9611	42.4664	25.7183	32.735	42.1429	42.8858	9.35243	18.7295	42.3925	30.5038	19.5836	19.9909	15.8259	29.7817	16.9546	14.0143	20.8601	10.5915	12.2152	18.9758	14.5699	10.2905	28.8919	20.9517	12.1961	29.2526	37.7021	30.092	46.5998	25.6857	15.1094
2118	Zurich_12908	Cercopithecus	petaurista	buettikoferi	M	8.36709	22.6007	36.862	25.0873	27.1155	31.5784	16.6166	16.0341	31.178	45.0021	26.4102	32.378	44.4447	45.3522	10.6953	22.9235	44.2504	29.9328	21.8562	20.4755	16.5498	33.1415	18.3472	14.0145	23.4339	11.0832	12.5994	21.0745	13.7819	10.5453	26.0685	17.0999	9.90875	31.8351	36.0609	30.4581	45.5035	22.9097	14.574
2125	Zurich_12909	Cercopithecus	petaurista	buettikoferi	F	8.47723	19.7477	34.0289	23.953	24.1448	29.7117	15.0875	19.0194	29.0074	43.5	25.6552	32.4296	42.4078	42.3003	9.0821	20.6162	42.8788	27.9449	20.5948	20.5632	11.6039	30.3633	15.1713	13.4489	21.6108	11.4794	11.0402	17.7999	12.9283	11.8298	27.0869	16.1237	14.177	26.0809	32.7849	25.9721	44.5792	22.2744	12.2803
2126	Zurich_12911	Cercopithecus	petaurista	buettikoferi	F	9.48781	18.9533	32.3179	21.8298	22.2678	28.545	16.7597	19.199	27.8994	42.6881	25.0985	30.9348	40.6559	38.6251	10.6222	19.8489	37.0946	25.5929	17.0103	19.2757	12.8696	29.4296	13.0691	14.5992	21.8777	11.4365	10.7173	19.1001	11.1646	11.2477	25.1553	14.4294	14.3438	27.1342	30.3362	28.1948	41.3904	23.3277	12.8272
2117	Zurich_12912	Cercopithecus	petaurista	buettikoferi	M	9.42712	19.7991	36.5703	24.1846	25.1097	29.6001	20.453	18.1426	30.9479	41.8233	25.5705	33.0668	44.3119	44.6107	10.4481	25.0493	43.5431	28.3577	19.3041	21.633	13.1757	31.9177	17.3729	14.0418	22.234	12.7092	12.7412	20.4582	13.1712	11.191	28.3333	17.6616	10.9094	25.3756	31.6527	26.1403	44.9246	25.3867	13.3227
2221	Zurich_12913	Cercopithecus	petaurista	buettikoferi	M	9.16281	22.3693	38.1042	25.9516	26.6032	31.9214	17.8048	19.9032	30.838	44.4853	27.1409	35.0314	43.8368	45.7881	11.3648	25.73	42.1324	28.2217	20.3672	21.4837	14.1627	32.8042	15.9088	13.8235	25.1715	12.4255	13.0349	19.4184	13.3593	12.1877	27.2515	15.1225	14.1874	29.4036	39.4609	27.1761	45.6605	24.1824	14.5207
2219	Zurich_12914	Cercopithecus	petaurista	buettikoferi	M	8.04858	19.7138	36.1549	22.7884	24.2245	29.7134	15.7678	18.6781	27.624	41.5005	26.5616	31.8443	40.4333	41.6816	9.78334	23.9066	40.4541	28.7416	19.6409	20.3972	12.6949	30.3212	14.2907	13.9225	23.6935	10.7788	11.9233	19.1569	11.6592	11.094	25.9986	17.4866	14.255	26.5108	36.934	26.0319	44.5408	21.583	13.6557
2127	Zurich_12915	Cercopithecus	petaurista	buettikoferi	F	7.94061	19.0842	31.621	21.3216	23.2156	28.0426	16.7287	20.3155	29.6221	41.0942	26.8184	32.1541	42.6076	37.7963	10.0651	20.9002	37.0568	24.4673	14.5288	19.4952	12.5908	27.4636	13.4768	13.2783	18.8618	11.7239	10.7432	18.5833	12.5744	10.5996	24.8286	17.5378	15.0351	25.778	30.8714	23.2673	41.624	20.4315	13.5602
2225	Zurich_12916	Cercopithecus	petaurista	buettikoferi	F	8.42631	18.2024	31.8216	19.8505	21.5929	28.3916	14.3173	18.5531	27.5433	41.8824	25.1584	28.9743	42.2337	40.7709	10.6962	19.2401	36.2829	24.5997	15.6038	17.6364	12.3458	27.7492	12.5156	13.259	19.7811	10.6519	10.7296	18.0335	11.02	10.0227	24.9983	15.8854	13.0707	26.1694	34.5795	26.0994	39.8847	20.5937	12.3617
2224	Zurich_12917	Cercopithecus	petaurista	buettikoferi	M	9.17582	20.4498	34.4822	21.7426	25.0238	31.1651	15.1665	17.644	30.9167	45.2662	26.1152	32.8348	43.3785	43.7048	11.4207	20.1663	41.1817	28.274	18.8716	20.3677	15.3179	32.1823	17.0109	13.7031	21.5382	10.0598	10.8608	18.8802	13.4363	11.6115	27.4848	16.5326	14.8165	28.1384	31.6269	29.2842	44.484	22.8164	14.084
2223	Zurich_12918	Cercopithecus	petaurista	buettikoferi	M	10.2214	25.5211	42.5854	26.0777	27.8413	34.6331	15.9726	16.8206	31.8918	44.6031	29.5411	34.5071	43.4147	44.2765	10.3307	22.5979	43.2705	27.3557	17.4083	21.1066	19.4019	31.4693	17.2525	14.565	21.8469	12.6871	13.3355	17.1251	14.8585	11.5258	28.2718	17.1377	9.87304	32.0307	36.0232	30.5664	44.5439	22.4824	12.7317
2222	Zurich_12920	Cercopithecus	petaurista	buettikoferi	M	9.18715	24.9635	36.3984	25.3583	27.1987	31.5798	18.6315	18.8587	30.8016	41.2811	28.84	33.0587	36.0277	46.3229	13.7964	23.8191	39.6019	25.7628	24.4397	21.8637	16.1737	34.121	15.3243	16.2397	23.7462	14.5939	12.6977	20.701	13.7067	10.5689	28.0348	17.5855	13.4219	26.7091	34.7976	27.5513	39.6155	22.9207	13.4345
2217	Zurich_12921	Cercopithecus	petaurista	buettikoferi	M	8.01786	21.6215	38.3891	24.2311	26.6685	30.1974	15.7273	17.7961	29.5641	45.8358	26.2802	32.9696	38.8775	43.4546	11.3932	24.6122	43.6046	30.3175	23.1398	21.5207	14.8698	30.8392	15.4938	13.7915	24.6123	10.8243	12.5031	19.4428	13.4477	10.795	27.4603	15.8474	12.6662	31.0021	33.468	30.0315	46.7831	24.2745	14.1055
2226	Zurich_12922	Cercopithecus	petaurista	buettikoferi	F	8.56001	18.9174	31.9618	18.9195	22.501	28.1501	14.0372	15.3069	27.2009	38.3437	23.8804	30.5063	39.1003	41.0278	9.28313	18.2467	38.0242	25.1306	18.2148	18.5295	14.9448	28.6039	14.2906	11.8766	19.9131	11.3168	10.3424	17.3485	11.8042	10.6883	25.0588	13.8659	11.9186	29.7827	37.091	26.3874	40.1661	19.3291	13.7597
2218	Zurich_12923	Cercopithecus	petaurista	buettikoferi	M	8.04594	19.1973	33.7957	25.02	26.3196	31.0485	18.1857	20.6561	30.7255	41.3396	26.4504	30.9545	43.7144	41.5954	10.9707	20.7198	39.2034	26.957	19.2733	22.2199	12.5718	28.8849	15.1519	14.3246	21.9689	11.8789	11.3097	21.1306	12.5982	10.7555	26.917	15.6576	14.177	29.4272	33.0878	28.599	45.4435	23.7344	14.0145
2227	Zurich_12927	Cercopithecus	petaurista	buettikoferi	F	8.25148	17.8341	32.6768	18.2753	22.7649	27.22	14.7324	17.7755	28.0249	41.6356	24.9832	29.4585	39.4968	40.3778	9.5447	18.8087	39.7883	26.6413	18.396	15.8912	14.3555	28.8248	12.9512	12.3939	18.4683	11.0726	11.7624	16.6935	12.6357	10.3346	23.6452	15.9463	13.6523	30.2728	33.657	NA	38.1468	19.9472	NA
2220	Zurich_12928	Cercopithecus	petaurista	buettikoferi	M	8.33336	20.3686	36.5916	22.1206	25.5354	31.0823	14.7664	18.5115	30.5652	43.3115	26.3184	32.1316	41.4556	42.6798	10.2258	22.9257	43.157	29.9062	22.4656	21.5746	13.6433	29.7241	14.9984	13.8662	24.5495	10.1899	12.27	17.6515	14.2839	11.4728	27.5399	15.267	13.1649	26.4177	35.8214	27.6262	46.1028	23.022	14.4608
1330	FMNH_34217	Cercopithecus	petaurista	buttikoferi	M	8.20223	24.1325	37.9412	25.6136	27.8162	31.7243	14.871	18.6684	31.2404	47.5339	26.5803	32.2602	45.154	45.6903	8.75019	25.7	48.0066	33.71	22.5523	23.9483	14.0644	31.2143	16.3953	14.0402	20.3913	11.9322	13.3852	22.569	14.5087	10.4798	27.6616	19.9041	10.9959	31.1583	30.4974	32.3734	49.1662	24.6977	11.6328
1993	Munich_1961/329	Cercopithecus	petaurista	buttikoferi	M	8.56288	20.9157	37.1505	24.2419	24.9926	29.3289	15.0459	16.9384	27.9344	44.1962	26.0076	33.7178	44.1045	48.1335	11.2057	19.6193	43.6642	26.1189	18.4879	21.4654	14.4295	31.5899	14.4353	14.4462	21.1419	10.6181	12.6515	15.1618	14.3513	10.9233	30.5991	16.6499	10.5793	31.9662	35.7716	32.0753	43.0855	24.9374	14.4931
1992	Munich_1961/330	Cercopithecus	petaurista	buttikoferi	F	9.12271	21.5321	36.2082	22.2349	24.4938	28.5906	16.3408	18.0553	29.413	40.3879	25.741	30.5367	41.677	43.3547	10.9448	21.9374	40.4026	25.6057	17.0884	21.5245	14.6094	29.8862	14.3672	12.6712	21.0743	10.9908	12.7649	17.0041	14.788	10.2645	26.9163	15.4162	13.0119	27.4131	33.8837	28.6482	42.8653	21.5601	12.1796
2588	Tervuren_15596	Cercopithecus	pogonias		F	10.3277	23.0508	36.6452	24.1213	25.7517	30.8154	17.9995	20.6653	32.9233	49.3321	28.2291	35.5055	46.6537	45.8392	12.2621	23.0739	42.3894	31.0793	21.5015	19.6812	14.777	33.3636	16.1517	13.8478	25.2776	12.7717	12.6484	20.5461	14.5903	10.0045	29.3625	17.5461	13.7957	30.4978	32.4219	29.7297	46.4228	27.2558	14.8339
2594	Tervuren_19275	Cercopithecus	pogonias		M	10.1834	27.0746	41.819	28.3307	29.9261	33.1398	14.5276	19.4591	32.142	48.528	26.0762	34.7577	42.9024	43.7023	12.671	25.2127	NA	32.2403	24.5321	21.9967	14.6597	31.9864	15.8673	13.1667	26.7512	11.0192	13.6384	19.8928	NA	12.383	NA	17.1208	13.825	30.1733	31.0044	30.048	47.2412	24.5045	NA
2593	Tervuren_27121	Cercopithecus	pogonias		M	9.0798	25.0602	38.5604	24.3582	25.5031	28.5578	14.8844	20.2151	32.6174	48.1839	26.4886	35.3069	43.3174	46.03	10.9772	26.7917	42.9284	31.5825	24.7769	21.6257	15.6217	34.5147	15.8116	13.4299	24.5389	11.6536	13.4488	16.791	13.4872	11.6922	29.0245	15.7106	14.4916	30.1207	29.6499	29.5451	43.886	24.0409	13.8202
2592	Tervuren_27125	Cercopithecus	pogonias		F	8.43689	18.2742	32.9298	19.0114	23.4094	27.9582	16.3643	16.6647	28.9735	45.2331	25.5302	33.2585	44.8146	41.9925	11.078	19.2223	37.2538	28.4339	17.2222	19.3912	16.6316	30.7151	14.429	12.7572	19.1451	12.3558	11.6789	16.5461	10.5423	11.2981	25.2323	17.5494	11.5921	27.6533	33.5193	27.2454	43.8052	21.0222	14.8848
2590	Tervuren_33513	Cercopithecus	pogonias		M	9.06926	24.0376	36.9782	21.4354	24.9807	30.6219	10.474	18.2624	30.2417	45.9318	26.6962	30.5842	46.6315	45.0215	12.5347	21.0631	36.9441	25.6827	16.4243	21.3325	13.9034	28.1925	13.8612	13.6851	20.7576	10.4436	11.5248	15.9708	13.143	10.9478	25.4732	17.7201	12.3605	26.1689	35.5682	26.3783	42.6602	23.8273	13.4006
2586	Tervuren_73.018-M-0388	Cercopithecus	pogonias		F	7.89619	22.6597	31.4509	19.5422	21.6538	26.861	12.6957	11.8173	28.224	43.2593	24.3426	30.5772	41.0189	42.8186	9.27236	19.5782	40.3343	27.397	19.215	18.4284	17.2824	30.1439	17.1285	13.4586	18.3129	11.6538	12.1629	15.8199	12.4363	11.4745	24.5816	18.4429	7.27089	28.5422	28.2826	29.39	42.634	21.3399	12.7253
2587	Tervuren_73.029-M-0143	Cercopithecus	pogonias		F	10.0836	19.4677	32.2084	19.3387	21.9267	28.4556	14.124	15.8752	28.2313	43.5077	24.5629	28.9861	42.0622	42.5091	10.4914	17.6413	38.3867	26.9593	18.1115	15.2457	14.869	28.8113	14.1089	15.6671	21.3839	10.6423	10.8641	17.7034	11.7043	10.3794	26.383	14.314	11.0014	30.3451	33.02	25.5873	36.4209	22.1164	13.4119
2591	Tervuren_75.056-M-0030	Cercopithecus	pogonias		M	9.47444	25.3023	37.8275	26.8051	28.2441	31.6178	14.287	20.3986	32.1201	51.9251	27.0905	32.4412	47.0213	46.8855	15.7613	23.0638	39.6593	28.5624	18.5632	18.3901	12.8	33.6067	15.7261	16.3924	19.8596	12.2508	12.4015	18.3711	14.5465	13.0716	28.845	19.8082	14.4971	31.9777	26.9434	30.1447	42.452	23.5873	15.4087
543	USNM_537778	Cercopithecus	pogonias		M	8.53682	26.0664	37.3671	26.2412	27.6164	31.5634	15.3303	19.2378	31.4415	42.0773	26.0263	30.7865	39.907	43.3612	12.9206	22.5862	40.82	28.6158	21.6149	17.6048	15.6598	32.1836	15.0452	14.5136	23.7247	12.5276	13.0033	19.7679	13.3602	10.6387	27.2382	17.7608	12.9227	33.1476	31.3403	31.7707	41.1367	23.3528	13.0968
542	USNM_537779	Cercopithecus	pogonias		F	7.96068	22.3559	35.0741	23.4726	25.6642	29.2845	12.6797	16.2171	27.5854	43.9987	23.0696	29.0774	41.0908	41.4618	10.326	20.5924	39.5724	28.5982	18.6986	15.7899	14.9239	30.5634	13.5387	12.1438	17.4748	11.9941	13.3487	15.7695	12.9741	11.8731	29.7094	19.6655	10.4269	31.4716	29.7817	28.4687	37.5899	22.686	12.8324
2136	Zurich_12213	Cercopithecus	pogonias		M	8.89866	21.3766	35.0989	22.2525	23.4984	29.2007	13.6667	18.1102	30.0118	44.6453	25.4301	30.8022	45.4668	45.8042	11.9421	22.0329	39.5507	30.0943	19.4172	18.8521	13.1104	30.3921	15.584	12.8547	21.9546	10.8819	12.6571	18.4571	13.7263	10.7322	28.8035	19.7909	12.7413	32.1733	37.1649	30.5529	43.45	21.9786	14.4878
2135	Zurich_12387	Cercopithecus	pogonias		M	9.96894	25.801	40.3601	27.4429	27.729	33.4107	17.3455	18.2315	31.8272	47.082	26.8906	34.4042	43.5517	45.1632	12.8367	23.3848	42.3791	30.7387	20.8832	19.5404	14.8819	33.7467	17.4146	14.5339	23.4327	11.9018	13.1563	19.2302	14.422	11.172	28.4059	21.3583	12.4127	30.2907	35.2984	29.4819	45.379	24.1604	13.7464
2133	Zurich_12388	Cercopithecus	pogonias		M	9.11612	23.456	38.5586	25.3163	28.1457	30.9814	16.6548	21.4427	33.7609	48.8616	28.7431	34.7006	46.6475	47.6011	11.677	27.6137	43.3346	30.6725	20.3976	20.5773	14.0112	31.3189	15.7303	12.1665	23.3999	13.6628	13.9929	19.5245	14.9118	13.0522	29.4014	20.4129	14.5937	31.3804	31.782	29.2438	45.8974	23.9309	15.4085
2134	Zurich_12391	Cercopithecus	pogonias		M	9.03517	23.6127	38.5961	22.8345	25.3105	29.9045	13.9086	18.2561	31.9815	47.8442	26.4927	33.6483	45.5803	45.7713	12.8832	22.2367	40.3384	28.8242	20.6702	18.2483	14.8359	32.294	17.538	12.3563	22.1083	12.7262	14.0474	17.0994	13.4143	10.7954	27.6525	20.0728	11.7062	31.3451	29.465	30.0734	42.2139	25.341	12.3317
2132	Zurich_12394	Cercopithecus	pogonias		M	8.44384	18.3958	32.9519	20.8568	23.3605	27.3193	18.1777	17.5424	28.9539	39.1368	22.9614	31.5694	41.1439	42.917	11.0629	19.7534	37.6531	26.6318	18.0675	17.9047	15.1378	30.7176	14.0425	12.2231	21.5965	10.9002	12.8066	16.6141	12.8295	9.40538	25.0365	15.4008	12.8032	30.2754	30.9978	28.4847	40.3544	21.6544	14.4235
936	AMNH_52484	Cercopithecus	pogonias	denti	M	8.42717	24.3461	39.8049	27.97	28.4048	31.6881	17.1766	18.9751	31.836	46.7154	27.1298	35.0163	44.1117	43.1984	11.3266	25.9031	44.5783	30.192	22.4019	20.378	15.131	32.3743	16.9784	14.3088	26.2335	11.599	14.7686	19.2365	15.3857	11.2123	30.3614	16.7975	12.7262	31.7058	26.865	32.8234	45.0082	24.2405	13.2534
937	AMNH_52486	Cercopithecus	pogonias	denti	F	8.95263	21.0446	31.8763	21.3454	24.1662	29.7738	13.8342	17.7672	30.0941	45.3459	24.7946	29.2663	43.04	43.4003	8.06706	16.9965	41.7901	29.1576	19.3034	16.0783	14.5153	28.8691	14.9617	12.7629	18.3769	12.1707	12.1796	17.5672	12.3869	11.6916	26.4499	17.6469	11.7103	30.653	32.1446	28.9529	42.3127	23.3969	13.7989
939	AMNH_52488	Cercopithecus	pogonias	denti	M	8.73038	24.9137	37.979	26.3155	28.8492	32.7367	14.2773	17.6153	31.9755	46.4187	26.3191	33.5873	41.0734	45.8526	13.3137	25.7838	45.4484	30.7701	22.4687	19.6867	14.8639	33.5622	16.4095	16.6496	23.2088	11.0547	13.2233	21.6177	14.9983	11.7365	29.8277	20.7679	11.9648	30.6827	33.438	30.6027	44.0966	23.8077	14.6075
938	AMNH_52489	Cercopithecus	pogonias	denti	M	9.58028	24.0722	38.6532	24.2339	26.5095	32.5161	14.7399	19.2518	31.3347	46.4337	27.5041	32.8248	44.003	43.1547	10.2479	22.1562	42.8513	31.4434	22.2296	20.9951	16.1154	31.4442	15.3574	13.4629	23.7466	10.9767	13.1437	18.7876	13.9017	12.3557	28.729	18.2398	15.1242	28.4508	30.3954	28.8999	46.8922	26.0204	14.2555
940	AMNH_52490	Cercopithecus	pogonias	denti	F	8.62078	20.7352	33.7274	19.0404	21.1843	27.7833	12.5551	16.0343	28.2656	42.7583	24.4464	30.604	42.4777	40.8436	9.88663	19.0678	40.5541	27.7572	18.5948	18.3067	13.9155	29.0353	14.5339	14.4008	20.2151	11.3564	12.4449	15.5672	12.7078	11.5871	26.7096	17.0585	11.5007	30.7248	29.6063	30.4504	43.1828	21.8101	12.6953
942	AMNH_52491	Cercopithecus	pogonias	denti	F	7.96906	16.4839	33.0082	18.7041	22.6506	28.0964	14.1964	16.9338	27.5657	41.6937	25.1266	31.6834	40.8833	41.7323	9.32965	19.1961	38.705	26.2976	18.2602	15.0425	13.3727	28.3243	14.4287	11.2591	18.4685	11.3911	12.7727	15.3575	10.5268	9.79636	25.1932	17.4125	12.9315	30.7791	31.812	24.7705	38.638	19.5384	16.0344
941	AMNH_52492	Cercopithecus	pogonias	denti	F	8.73793	20.7684	30.3458	18.6288	20.5054	26.1661	13.0722	18.5284	29.563	43.5213	25.2164	30.834	41.4765	39.9848	8.57703	18.6342	39.3451	25.6911	19.1421	17.8279	15.2891	28.9886	13.1559	14.9255	20.5339	10.4544	11.1581	15.8843	11.8339	11.8119	25.9822	14.1118	14.5038	29.6934	26.4425	26.0878	38.3179	23.3655	13.0879
943	AMNH_52497	Cercopithecus	pogonias	denti	M	9.1194	21.9998	34.8831	21.599	22.4601	30.5801	13.9443	17.6778	30.1722	43.195	24.9037	31.108	42.7479	41.8605	11.8212	19.2877	37.952	25.4924	17.0883	19.8977	14.4503	29.456	15.7907	14.397	19.1138	11.3524	12.001	15.1891	13.8216	12.7222	26.9867	16.9541	12.4378	29.6587	27.6961	28.9056	40.3616	23.4799	13.5977
944	AMNH_52498	Cercopithecus	pogonias	denti	M	10.0498	25.1479	40.1607	24.4656	26.5791	31.6232	13.1677	20.7807	33.5354	44.5312	27.2278	31.3969	40.4189	43.2119	10.0475	23.5935	44.8806	28.3067	21.5641	20.7825	15.5325	30.5708	16.2253	13.4821	21.8337	10.5826	13.3878	18.0824	15.7308	10.4561	29.4136	17.2057	13.3281	29.9301	28.9756	28.5529	43.1742	24.6731	11.9447
1340	FMNH_27544	Cercopithecus	pogonias	denti	F	9.00329	21.5516	33.2412	20.1377	21.5213	26.8879	12.0622	16.3328	29.2619	44.9608	24.0582	29.1975	41.771	43.0304	8.30192	19.5748	40.2653	27.717	19.3501	18.1418	14.2544	27.0807	14.9176	12.1119	20.8139	9.67783	11.813	16.3455	13.0725	10.7967	26.817	15.7294	10.8619	32.4476	29.5782	30.5661	41.1507	23.5963	12.2506
1341	FMNH_27554	Cercopithecus	pogonias	denti	F	8.49223	21.116	33.3578	19.7132	22.2285	27.5254	12.7466	17.2295	29.3884	42.9681	25.4956	30.2379	38.8515	42.3557	9.63402	18.6991	38.2971	25.6095	19.5531	16.6638	15.3475	28.4324	14.1883	12.3717	21.2246	11.2888	12.0824	14.4789	12.5625	11.5986	25.6152	15.0517	11.2864	32.1264	29.7402	29.9933	38.6548	24.3547	12.7414
1342	FMNH_27556	Cercopithecus	pogonias	denti	F	8.78632	22.2041	34.351	21.1899	23.513	29.0484	12.5607	17.6165	28.5101	43.9203	25.2512	30.8865	39.3264	41.5016	8.3888	19.0389	41.4051	29.6866	21.1689	19.5	14.9089	30.8934	14.2582	12.8678	19.5612	12.2894	13.3895	15.7276	11.8611	10.8545	26.0825	16.3084	12.1915	30.0889	30.4151	31.8654	44.0622	22.5026	12.7091
1339	FMNH_31676	Cercopithecus	pogonias	denti	F	8.5318	18.793	32.2538	18.4276	20.9819	28.3712	14.9717	17.0097	28.4425	43.5426	24.0019	30.0264	41.7132	43.1857	8.8506	15.877	37.9289	26.0954	19.5991	17.5537	15.4023	26.5594	13.615	13.3133	19.9031	11.2268	9.83781	13.3407	12.2096	10.9545	25.6128	14.9701	11.4104	32.4888	24.277	NA	39.8967	23.5729	NA
1041	MCZ_39782	Cercopithecus	pogonias	denti	F	7.92706	19.3804	31.1269	21.8106	23.8129	27.7566	12.9087	18.3114	28.2082	44.1395	24.1685	27.5805	42.3561	41.831	6.79008	18.6318	39.5272	28.6307	18.6626	18.6473	12.6983	27.4041	14.3293	11.3383	17.3106	8.73687	10.7683	16.1925	11.9176	10.0206	24.3885	15.4879	14.209	29.1659	30.3223	28.3522	43.0704	22.5914	14.1545
2686	Tervuren_12351 (or 52509)	Cercopithecus	pogonias	denti	F	9.72329	20.4181	35.3806	19.0278	22.0153	28.6213	13.925	18.0944	29.0779	46.3306	24.3773	31.3387	46.4391	47.896	11.1225	22.4184	38.2804	25.5054	16.5002	21.3097	14.5622	28.8819	12.9466	12.5577	19.963	12.4426	12.3882	15.4713	12.6395	12.8828	27.3382	16.683	11.9571	29.8251	26.1983	33.3631	42.7115	25.7858	12.2322
2685	Tervuren_13363	Cercopithecus	pogonias	denti	M	9.56701	23.0384	36.1786	24.3418	26.4305	30.6557	14.6391	20.8284	31.6706	46.2973	26.7155	32.1944	43.1131	44.1272	12.7526	21.8771	43.1943	27.7953	18.7352	21.5034	14.4851	31.8347	14.6978	13.2103	22.949	11.9959	13.1633	20.2896	15.7028	9.15458	28.9937	17.2778	15.0132	32.0646	29.0991	31.5564	43.3714	25.8825	12.8937
2692	Tervuren_14473	Cercopithecus	pogonias	denti	F	9.4137	24.5752	35.1448	23.5753	25.5403	29.4553	12.5406	19.2035	30.1299	41.0547	25.8007	30.5666	38.1859	43.7029	11.8836	22.4778	36.55	23.2356	18.6397	17.8373	15.0073	31.0779	13.4685	13.5761	21.1086	11.2892	14.0022	17.6133	12.7504	11.263	26.4849	15.1422	13.4901	28.9065	34.7526	23.3052	36.3403	23.3036	14.682
2691	Tervuren_19064	Cercopithecus	pogonias	denti	F	8.22408	19.8525	31.4131	19.8479	20.4725	25.7863	14.9992	16.4901	27.313	43.5376	22.5035	30.8628	43.2102	41.3637	9.31644	20.2266	38.4427	26.7948	18.4411	18.4163	13.6144	28.8831	13.2362	13.6047	20.1445	11.7209	12.0377	14.888	12.596	12.5426	26.9521	15.2107	11.61	29.3687	25.803	27.5803	40.7353	22.7581	13.2613
2690	Tervuren_19627	Cercopithecus	pogonias	denti	M	8.8406	26.4201	37.4039	27.0673	27.99	30.9492	13.5944	20.5262	31.9383	46.9195	26.4227	33.4767	41.5432	44.4869	10.3667	24.3428	42.3292	30.2578	23.0249	21.2662	14.6944	33.6477	14.8346	12.7204	23.3197	11.9421	13.7268	18.9813	13.9452	10.9227	28.086	16.2896	13.8827	29.9652	24.4943	32.0901	44.795	24.6593	13.0772
2684	Tervuren_2540	Cercopithecus	pogonias	denti	M	9.70494	22.917	37.8212	27.9398	27.5009	31.1746	18.1947	17.6107	32.4637	49.714	26.9359	34.6142	47.9236	48.9296	11.3777	25.7946	NA	31.9354	21.6512	21.4474	15.8177	35.4558	19.1973	15.2268	25.1874	11.9866	13.0493	20.897	NA	10.7279	NA	19.1811	10.3396	31.2679	31.468	29.3318	48.4608	25.3237	NA
2693	Tervuren_27093	Cercopithecus	pogonias	denti	M	9.19207	24.7162	37.7529	26.6382	27.4477	30.2774	14.7596	20.2771	31.7821	50.9531	24.9365	30.0474	40.7017	44.6425	11.2593	24.8805	45.3832	31.738	25.8853	18.8096	16.5171	34.5911	14.6585	14.3972	23.4809	11.1796	13.6224	20.2724	13.6821	12.1454	29.4679	17.2624	12.8127	30.1283	25.1575	30.4981	43.309	23.9898	12.5412
2689	Tervuren_27951	Cercopithecus	pogonias	denti	M	9.83931	25.848	41.0671	25.5844	25.9751	33.8938	17.1683	19.7935	32.2801	46.0504	26.3228	36.4935	46.421	47.7337	13.8489	25.327	44.5801	32.3375	24.2008	22.4014	14.2868	35.3932	16.3062	16.2741	27.0923	13.0699	14.6144	18.2986	15.7603	12.6877	30.2316	19.5721	14.7383	29.405	35.5313	29.8204	47.8351	25.6913	13.3322
2694	Tervuren_28417	Cercopithecus	pogonias	denti	F	7.86059	22.3087	32.6317	21.3535	21.8708	26.3319	12.7817	17.2731	27.916	43.037	22.5456	29.3604	41.3417	43.9874	11.8743	20.3671	39.9656	27.0697	20.4647	17.9845	14.0919	30.3242	13.8887	11.2556	20.1229	10.2538	12.5472	16.1965	12.778	11.4957	27.2225	16.8782	12.5049	32.6593	30.3328	32.698	40.4594	22.2605	12.174
2696	Tervuren_37516	Cercopithecus	pogonias	denti	M	9.368	24.9752	39.7866	27.1479	27.5338	31.6828	15.9148	17.5716	31.1621	48.7264	25.7438	35.0113	45.2659	45.043	14.6639	26.9512	42.9083	29.886	19.6075	21.6125	15.085	36.9152	18.0144	13.9209	23.8373	12.4023	14.9499	18.8905	14.4537	13.0353	30.4551	18.4938	12.7689	32.2835	32.8038	28.3785	46.0105	24.981	14.6867
2683	Tervuren_7441	Cercopithecus	pogonias	denti	F	8.48794	22.1911	33.9375	23.1868	24.3208	28.2282	15.0455	19.9475	29.8563	43.5929	26.8602	31.4782	39.4295	45.1119	11.2301	21.4138	40.9408	28.6214	21.3381	20.4327	15.4819	30.5904	13.5623	13.2536	21.0867	12.4388	12.9614	16.4731	14.7966	11.4172	29.0527	17.1714	14.6554	26.9758	34.2704	30.7133	41.4759	23.9208	11.8169
2700	Tervuren_83.006-M-0121	Cercopithecus	pogonias	denti	M	9.24747	23.9478	38.2893	25.6067	27.5782	31.5237	17.4196	19.1468	32.1749	49.1058	26.6329	33.0406	47.8864	44.6105	11.6779	25.5034	43.8423	31.1318	22.1645	21.5246	15.3543	33.3433	16.4627	14.0413	23.9536	13.2611	15.3532	20.2346	13.5796	12.3398	31.1852	18.62	12.1209	29.5877	30.7696	29.2356	47.0998	24.4964	13.3052
2699	Tervuren_83.006-M-0126	Cercopithecus	pogonias	denti	M	8.76618	25.4127	38.9777	24.7645	26.1983	30.4493	15.5804	18.1481	31.3849	47.0703	26.9037	33.982	45.7542	46.5866	14.0153	25.7002	41.8416	29.5103	20.1025	21.4075	17.0395	34.683	16.2521	14.0853	25.0824	12.3985	13.1562	17.8648	14.8548	12.115	30.3677	17.8683	12.5689	31.1378	32.0562	30.5426	45.4794	25.5596	13.5589
2698	Tervuren_83.006-M-0134	Cercopithecus	pogonias	denti	F	8.32787	19.1836	30.2042	19.8292	21.5244	27.2013	13.8351	17.7729	27.8841	42.219	23.7846	29.2275	43.3033	42.7835	9.81127	16.9669	36.4755	25.5148	18.4339	17.4527	14.1959	28.5959	12.7507	13.0594	19.8406	12.4579	11.0305	16.1172	10.8287	10.5033	25.4044	15.5154	12.7463	30.2545	28.7046	29.1867	40.069	23.0132	12.2889
2697	Tervuren_83.006-M-0137	Cercopithecus	pogonias	denti	F	8.96102	22.833	35.7706	22.8082	23.9964	28.1912	16.304	18.3814	30.0547	44.7652	26.0515	35.0448	42.0647	41.5444	12.1111	21.2138	38.3609	26.2022	19.8176	19.7674	14.9073	30.2259	14.4177	12.3327	20.831	12.1922	13.4894	15.8492	12.9549	12.2475	27.3392	17.4445	14.2628	30.1454	29.3688	29.8079	41.8459	23.604	13.8615
2682	Tervuren_8350	Cercopithecus	pogonias	denti	F	8.5797	21.3973	36.67	21.1036	25.3168	30.0759	10.7421	17.8111	32.1261	45.7694	24.34	31.3838	42.0102	42.7851	11.3541	22.6209	41.077	29.1283	20.2817	18.4063	14.4977	31.7243	16.7979	13.4052	20.9471	10.097	12.5352	16.2913	13.3237	11.0164	26.4125	16.728	11.8129	28.423	31.4618	26.6268	41.9294	22.4597	12.5252
2681	Tervuren_8371	Cercopithecus	pogonias	denti	M	8.94064	22.4618	37.8084	21.4123	26.521	29.883	12.2433	19.2173	32.1687	44.8227	27.3529	32.9721	40.9513	46.1856	12.3723	26.3332	44.585	31.8274	25.0498	19.8429	16.2807	34.5369	15.1904	15.1299	26.0136	11.1068	15.4664	18.7748	14.7623	11.4659	29.0078	16.2495	15.1761	32.8148	29.3416	33.1158	44.466	24.3915	13.3496
2680	Tervuren_8389	Cercopithecus	pogonias	denti	F	9.44491	20.5453	34.1805	19.1833	20.2879	27.8448	13.5526	15.8978	28.1774	42.4325	23.5759	32.4901	42.5794	41.7039	9.23229	18.8537	38.8564	26.6621	16.4861	18.3125	14.5275	28.9797	13.9095	14.2756	18.8643	10.8078	11.9848	14.3357	12.7401	11.7591	25.9661	16.2966	11.3784	31.8419	29.9004	27.8894	40.5381	20.9392	12.9602
2688	Tervuren_8516	Cercopithecus	pogonias	denti	F	8.6362	21.6	35.1982	23.0449	24.1761	28.9118	12.9473	19.4409	30.5535	48.5745	26.6287	33.3667	42.0937	46.2513	11.6917	20.6844	43.2099	30.2292	22.7588	18.7352	13.6059	31.1675	14.6948	13.8069	22.3587	12.1039	11.5844	17.3429	14.0271	11.3064	28.7091	16.4317	14.1377	31.9054	30.0336	29.6217	41.7678	25.1215	13.788
2695	Tervuren_91.060-M-0180	Cercopithecus	pogonias	denti	F	9.6298	22.8288	34.0478	20.7635	23.5855	27.8421	13.0698	18.1439	29.3707	41.9061	24.6669	31.9414	40.3035	42.4133	12.1397	16.8623	38.583	24.6416	15.0699	15.9492	15.2081	31.7851	14.2502	13.6598	17.7068	10.2367	10.5529	14.2137	14.1276	10.1267	27.6223	14.681	14.5706	31.1909	30.8641	26.895	36.2602	20.9638	13.0988
2687	Tervuren_9926	Cercopithecus	pogonias	denti	M	9.48048	23.585	36.2969	22.9545	23.1556	29.032	18.121	17.8318	29.8101	41.8795	26.5258	34.165	44.7417	45.3443	12.5253	20.848	39.1302	27.0865	16.7867	21.0513	15.12	33.1972	15.2219	15.3258	21.7404	14.2527	12.5451	17.6773	12.6233	10.3924	26.9016	17.2788	11.525	33.8719	29.6443	33.9664	44.4947	24.9493	16.1737
2673	Tervuren_86.025-M-0001	Cercopithecus	pogonias	elegans	M	9.20171	24.8674	39.173	25.5667	26.3527	33.1511	14.3202	17.4811	30.5302	46.5037	24.9947	34.6989	44.8345	45.4356	13.8243	21.4461	42.0932	29.1344	19.2913	20.1232	15.5509	32.7393	15.9827	15.1781	23.1578	10.2221	13.9235	20.1279	12.6215	11.3167	31.8271	18.7563	13.4164	34.2398	31.7947	29.8721	44.2343	23.5023	15.751
2672	Tervuren_86.025-M-0002	Cercopithecus	pogonias	elegans	F	8.5644	18.6932	31.5517	19.6805	21.5688	26.9021	15.1254	18.142	28.3073	43.4453	24.1817	29.714	41.1217	41.9521	10.6136	22.0196	39.4189	27.8839	20.2692	18.705	13.3912	29.6749	13.6674	12.9094	20.4291	11.8477	11.1487	17.1647	12.5577	12.6841	26.2213	17.582	13.1961	26.3685	28.9497	26.3015	41.8263	22.63	11.7525
2674	Tervuren_86.025-M-0003	Cercopithecus	pogonias	elegans	F	9.1162	20.0171	33.4034	20.4248	21.4946	26.8365	12.8852	19.5692	31.0471	40.515	23.7119	29.8122	42.9445	39.4877	11.5314	22.3675	39.887	25.2587	19.0521	18.0849	14.5407	32.4681	15.506	12.8661	18.46	11.2495	13.9497	17.2867	11.7811	10.6152	26.1817	17.5988	14.6753	29.79	28.3895	29.6992	39.7499	22.2531	12.1378
946	AMNH_236356	Cercopithecus	pogonias	gray	F	9.73192	22.4362	36.794	24.0898	24.0702	30.6284	17.58	17.828	30.8196	44.5169	25.3316	32.1671	42.712	41.9725	8.70465	20.7194	41.9248	28.7471	22.1776	16.5333	14.9371	30.6569	16.1365	15.2236	21.8151	14.1668	12.4214	15.8698	14.1409	11.9627	27.3305	16.1937	10.6921	33.0863	30.6202	29.5016	40.5847	23.4379	13.6076
945	AMNH_236360	Cercopithecus	pogonias	gray	F	9.22796	23.2969	32.8958	23.4769	24.532	28.8658	15.9116	15.975	28.6438	42.0537	24.4931	30.1169	38.654	42.7241	10.5919	18.9644	39.2856	26.4682	19.99	17.2157	14.6272	27.9379	14.7772	14.1672	18.8834	11.6977	11.9084	15.9611	13.5559	11.9847	27.1906	16.7004	11.1885	30.4265	35.3989	23.9616	38.5761	22.0837	12.0075
1331	FMNH_29809	Cercopithecus	pogonias	grayi	M	9.12073	23.3815	38.8507	25.1887	26.0072	32.2033	20.1587	18.775	31.5166	43.3629	25.1657	34.1085	46.6039	45.4404	10.4244	19.9457	43.5398	NA	20.008	NA	14.5629	32.0557	16.5499	14.8975	21.3906	14.1168	12.9584	16.865	14.1213	11.4988	NA	NA	12.0413	31.8701	29.9588	30.2868	45.5201	26.4032	13.2192
1332	FMNH_35140	Cercopithecus	pogonias	grayi	F	8.89639	21.5944	34.1364	21.5953	23.1217	28.4553	13.3652	18.7901	29.5108	46.4466	25.1411	29.6029	42.8132	41.0962	11.8981	21.0238	38.3758	26.4746	18.3163	18.382	13.8969	29.3251	13.7717	12.9791	20.567	11.6029	13.6769	16.2289	13.1649	11.0776	26.188	18.0054	12.0407	28.1714	29.7671	26.759	41.4905	24.1058	13.6573
1039	MCZ_14724	Cercopithecus	pogonias	grayi	F	9.25853	23.2923	34.4436	23.1817	24.5491	30.469	14.8878	18.5481	30.48	44.6371	25.7066	32.1393	44.4765	43.9483	11.3915	19.7168	39.1921	27.3952	18.6876	19.0542	13.1103	28.8762	15.2953	12.6657	20.1441	11.7215	13.0783	18.1589	12.007	11.6227	28.2939	18.6012	13.4987	31.031	30.7365	28.2788	42.3637	24.266	14.9586
1038	MCZ_17697	Cercopithecus	pogonias	grayi	M	9.22178	26.5634	38.4802	27.8831	29.0506	33.0062	15.8567	20.0289	32.6245	45.9332	26.6763	33.0165	44.5898	46.9925	10.5738	25.7134	43.4755	31.363	20.7797	18.1593	13.3095	31.7174	15.705	15.5969	22.3709	12.0513	13.8501	19.612	12.5257	14.4867	30.2573	22.9398	13.2283	32.8253	35.0059	28.7899	44.7102	24.8518	13.8622
1037	MCZ_31819	Cercopithecus	pogonias	grayi	F	8.76426	22.0183	33.2622	19.9682	23.4773	26.8041	10.1202	16.7396	29.8707	41.4103	25.1153	31.5227	43.1107	41.4693	9.59874	22.1802	41.3032	27.3029	18.0821	20.3188	13.1703	26.9209	14.9061	11.255	18.3485	10.5748	12.3816	18.4455	13.3224	12.1529	27.0973	19.1796	12.6291	28.4427	36.096	NA	43.454	22.5823	NA
1036	MCZ_42018	Cercopithecus	pogonias	grayi	M	8.51707	27.4461	39.7532	27.2733	27.8075	30.9639	12.7997	20.1134	33.1749	49.1993	27.1084	33.8853	45.5303	47.293	11.205	25.1002	45.7064	30.1595	22.4813	22.6593	14.3919	33.2636	16.9462	12.5798	23.6356	10.4028	14.3648	20.1449	14.3765	11.7252	30.0519	18.5808	13.6983	23.8111	33.7668	30.4911	45.9104	25.9203	11.8943
2589	Tervuren_3498	Cercopithecus	pogonias	grayi	F	8.53549	21.9808	32.4035	20.9734	23.0446	27.2346	14.279	19.0684	29.854	45.3587	25.5679	33.1442	45.1474	46.3945	11.2077	20.2869	40.1071	26.9593	19.254	14.7473	15.1317	31.3307	13.2901	11.9646	20.8246	13.7174	11.5403	15.7732	13.454	12.2893	26.0017	16.3082	12.5126	37.2128	31.8033	35.2733	38.6493	21.9875	13.9149
2131	Zurich_5167	Cercopithecus	pogonias	grayi	F	9.52133	23.6563	35.7864	24.0114	22.756	29.2854	13.2774	18.2144	28.5241	43.4289	24.5389	30.8075	41.4752	40.6373	11.346	21.9437	40.4457	27.0545	17.4193	17.1796	13.056	31.9035	15.2209	14.5406	21.3669	11.1365	12.4118	18.2825	12.7471	11.7896	27.5587	20.2639	14.1754	30.2777	33.6539	28.7477	40.9858	21.8467	13.0936
2128	Zurich_5297	Cercopithecus	pogonias	grayi	M	9.29175	25.6581	37.3223	24.611	25.5629	30.3051	17.5957	18.3721	33.2811	43.9244	26.001	34.5204	45.3469	46.2333	13.0698	23.9072	43.0751	30.028	19.06	19.0719	16.0255	33.5577	17.1721	14.1978	21.5576	13.5913	12.4131	18.8486	13.9774	11.3173	29.597	19.7052	12.8609	33.1246	33.6072	29.5795	43.8614	22.9477	14.3982
2129	Zurich_5298	Cercopithecus	pogonias	grayi	F	7.64098	24.1484	33.9853	21.9435	23.4177	27.9784	12.4997	17.28	30.8626	44.7376	25.7298	33.6607	45.5822	44.6368	12.2863	21.1676	39.2736	27.8171	17.8669	18.4897	15.4361	32.3873	15.6363	14.6773	20.6443	12.1691	13.2792	16.1612	12.2644	10.7349	26.6671	18.7798	12.0241	29.0656	32.7951	26.7341	42.4149	22.1887	13.8665
2130	Zurich_5299	Cercopithecus	pogonias	grayi	F	8.89191	22.3603	36.0169	22.6445	24.4572	29.7271	15.6645	17.7494	32.2672	45.9201	26.1229	33.9806	42.1705	44.9133	12.6042	21.0778	42.2305	29.7221	21.0951	18.4841	16.5961	33.4895	17.1373	13.6382	18.6875	13.6518	12.5833	16.2426	14.5319	10.513	25.7271	21.5037	11.7644	29.3139	34.1851	28.9876	42.1456	21.6521	12.9524
541	USNM_220358	Cercopithecus	pogonias	nigripes	M	8.86537	26.7709	38.2638	24.2918	26.2708	31.7929	13.5864	18.4619	31.4988	42.0529	26.6574	31.7909	43.23	47.3237	12.7354	23.0807	40.6544	26.4695	18.6547	22.781	14.4101	30.6011	14.8352	14.5111	23.6627	12.9882	13.4241	20.6255	13.3768	12.3211	31.0872	16.8087	10.8698	30.264	38.205	29.7755	44.1829	26.5527	14.9644
2676	Tervuren_13100	Cercopithecus	pogonias	pyrogaster	M	8.2106	22.3556	37.5188	23.957	27.3872	30.6617	12.9998	18.7187	31.5826	46.829	26.1765	32.6348	43.4333	45.7751	12.7475	24.7841	41.7379	28.974	22.345	19.9646	13.2571	31.7766	16.1882	13.4078	25.0817	13.1156	13.5659	18.9908	14.1327	9.38719	30.6988	14.4048	12.6268	32.1154	35.7108	28.0955	43.15	23.4006	13.4424
2675	Tervuren_13101	Cercopithecus	pogonias	pyrogaster	M	10.0117	24.2718	38.3744	22.7475	25.3857	30.5422	11.4374	17.2542	30.8917	45.6782	26.5244	32.8036	43.6864	45.905	11.0032	22.7478	42.367	29.3222	20.5721	20.9625	14.9482	31.3785	15.8225	13.0935	22.3617	11.6336	12.7815	18.7037	14.3322	11.0705	31.0156	18.4283	12.0292	32.5505	32.5511	29.6415	44.0341	23.5691	14.8544
2679	Tervuren_13108	Cercopithecus	pogonias	pyrogaster	M	9.48055	29.1308	41.5313	27.5567	29.8417	33.6508	15.4878	19.602	34.6026	51.721	28.5855	34.837	46.9118	49.0134	12.4114	25.6243	45.4822	31.1838	20.3868	21.2123	16.92	36.2665	17.9413	14.7193	21.2677	12.7898	14.4779	20.8869	14.4563	10.8342	30.8634	20.7461	14.1714	34.6719	33.9879	32.81	46.2163	26.0062	13.4229
2678	Tervuren_5727	Cercopithecus	pogonias	pyrogaster	F	8.82185	20.9539	33.7036	20.7553	21.9328	27.6107	13.2239	17.4604	29.2192	43.3769	25.0078	33.8845	44.7536	43.8848	11.5254	19.6743	39.8295	26.109	17.3355	17.6978	14.1471	31.3324	15.3753	12.9152	20.5477	10.9486	11.0631	15.6036	12.4023	11.4705	25.7844	16.2511	13.345	31.5149	29.9508	30.7457	41.8774	23.4984	12.9918
2677	Tervuren_5744	Cercopithecus	pogonias	pyrogaster	F	8.55768	19.1781	31.1024	20.587	22.5191	27.6509	14.0569	19.3446	29.4542	44.6429	25.14	32.1098	41.2317	42.3021	10.2231	18.3686	40.7955	27.9627	20.1682	20.4617	13.0751	29.1414	13.3365	12.9905	17.7753	11.7549	11.0884	16.5675	11.9297	11.4179	27.1123	18.0378	14.3816	28.1605	27.8905	28.1565	42.1713	22.6154	13.3514
948	AMNH_52573	Cercopithecus	pogonias	wolfi	M	8.48205	21.7429	34.7505	22.9666	25.7827	29.5771	13.2359	18.8044	30.5481	47.781	25.0486	29.2071	45.285	43.3089	9.44243	22.0261	41.2259	29.0096	21.3751	20.0783	15.4994	29.634	13.9589	13.3657	21.6782	9.90624	11.4792	18.0244	13.3227	12.7115	27.4012	14.8087	12.5842	30.3789	30.7384	28.7588	43.2179	21.2583	12.8693
2664	Tervuren_10543	Cercopithecus	pogonias	wolfi	F	8.68244	20.656	31.9771	19.6144	21.7002	27.3413	13.3975	16.0271	27.7034	42.5461	23.6886	30.0179	41.334	42.3468	11.7834	17.1286	35.5922	24.1197	17.4518	13.956	14.3169	29.0411	14.1039	13.5459	17.1286	11.8394	10.4755	14.19	10.9771	11.3667	24.1346	16.869	11.7663	28.8682	34.0071	25.879	35.2418	20.4481	12.816
2666	Tervuren_10544	Cercopithecus	pogonias	wolfi	M	8.59256	21.8202	37.7786	24.2991	26.993	30.8197	13.4483	18.7302	31.4478	48.4999	26.2558	33.0469	43.2074	44.8418	13.0463	24.5656	41.2543	27.9724	20.0665	20.2765	13.8014	30.7406	16.2239	13.3142	22.3512	11.1966	12.0691	18.3444	14.2754	11.2361	28.6464	19.5724	14.1523	28.356	32.7334	28.8641	43.6467	24.383	13.3036
2665	Tervuren_10600	Cercopithecus	pogonias	wolfi	M	9.18294	27.9945	42.9508	28.7689	29.3256	31.7289	16.1895	17.6113	30.6229	46.2533	25.8175	36.2683	43.7781	43.8614	12.4599	27.9764	43.2528	29.9533	19.9994	19.3563	14.9176	33.4899	16.0897	14.0937	24.1915	12.6041	14.4087	19.2536	13.6675	11.7198	30.9946	18.2463	12.1109	32.3648	28.5613	29.7253	44.2723	23.6319	13.069
2668	Tervuren_14653	Cercopithecus	pogonias	wolfi	M	9.72397	20.137	38.6913	21.6219	25.0056	30.1398	15.0821	19.1523	30.7147	47.412	27.2388	35.9417	45.3521	45.9533	10.6517	20.4758	40.9809	29.591	21.4282	20.7904	13.87	30.3301	15.0749	12.8475	25.1986	12.0159	11.7145	15.6507	12.9807	11.3566	27.3428	14.3684	12.8623	32.6481	35.2588	33.5451	46.2029	23.1194	13.3281
2669	Tervuren_15538	Cercopithecus	pogonias	wolfi	M	10.1817	24.3895	41.1578	25.2281	27.4047	30.8635	17.5282	18.7099	31.0707	46.7738	26.031	35.7419	44.6495	45.0798	12.3068	27.2126	40.3623	30.4949	21.5128	19.0083	14.8306	34.56	16.665	13.598	23.888	13.2167	14.4814	17.3235	13.1565	12.4452	28.9957	20.1977	12.1802	28.3317	31.0211	27.8963	44.1132	22.689	14.0679
2671	Tervuren_21759	Cercopithecus	pogonias	wolfi	F	8.79749	20.0561	29.6392	20.8206	21.2868	26.4773	12.7525	17.2547	28.3392	39.6973	24.5935	28.5094	39.3451	40.5928	9.51258	19.0858	39.9414	26.4948	17.3398	20.0356	12.4607	27.5028	14.2214	13.3368	18.7874	10.7867	11.2292	18.8258	14.1364	11.2412	27.576	18.5782	11.3621	28.3516	35.2091	26.6046	41.5592	22.6376	12.888
2657	Tervuren_2582	Cercopithecus	pogonias	wolfi	M	9.00359	20.4853	31.952	21.6178	22.1725	27.1957	14.2955	16.544	26.6917	40.6415	25.2264	31.0725	41.1505	43.4838	11.7071	20.3099	38.2451	26.0977	18.6692	20.4472	14.2495	31.3754	14.2003	12.7118	22.6209	11.3855	10.9212	19.0125	12.1086	10.2255	25.8751	15.1204	12.7068	30.8959	31.0889	32.1888	40.5673	22.7318	14.5081
2670	Tervuren_27189	Cercopithecus	pogonias	wolfi	M	9.2789	24.3994	39.7587	26.8739	29.3702	32.9813	17.3292	20.6953	32.6852	43.402	26.8942	34.2649	40.8658	45.6792	11.7589	25.2611	42.7767	30.0957	21.4079	20.6299	14.4663	34.3748	15.5672	14.6372	21.9176	13.5201	14.8836	18.3828	14.2374	12.481	30.2995	18.7184	13.7328	30.0493	35.4633	28.2946	43.8729	24.7521	13.4834
2656	Tervuren_5605	Cercopithecus	pogonias	wolfi	F	8.19233	21.1484	34.0264	20.9951	22.7553	26.5627	12.2718	18.1739	29.0271	47.4525	24.7422	31.451	45.0948	42.9443	12.8588	23.4666	37.0981	25.8665	18.639	16.649	13.8368	29.852	13.9028	12.5889	20.1858	9.91881	13.0425	14.4521	13.8089	12.6895	27.2666	17.5009	13.6253	32.1745	32.2405	25.1446	38.5889	21.6522	14.4567
2661	Tervuren_5652	Cercopithecus	pogonias	wolfi	F	8.17087	17.799	29.8459	19.0175	20.0375	26.4055	13.5211	16.0845	25.9018	40.7771	24.0623	29.5026	43.0534	41.7135	12.1037	17.6409	36.3296	24.1989	15.6623	19.0125	13.0454	28.2839	12.9506	12.4212	20.0418	10.3579	10.7202	16.6865	12.2192	10.9229	24.5942	13.8443	12.6362	33.505	33.2517	30.4895	40.8217	21.6633	16.2007
2660	Tervuren_5655	Cercopithecus	pogonias	wolfi	F	8.21233	23.8841	35.0642	23.0736	24.7744	28.1117	14.9857	16.3947	29.0769	43.4844	22.5811	32.0006	40.659	42.8114	9.13634	21.7431	39.9822	28.8997	21.94	17.2766	16.1965	31.8608	15.0431	12.1739	21.2236	11.8314	12.9295	16.0373	11.9403	11.0933	27.4371	17.4115	12.4333	29.3816	29.441	27.9875	42.2521	23.9888	13.056
2658	Tervuren_5661	Cercopithecus	pogonias	wolfi	M	8.38254	27.8138	38.9985	24.0105	23.4736	29.9935	15.71	18.2037	31.05	45.794	27.2794	38.1134	44.9708	46.0686	10.2016	24.8063	44.7625	31.8023	24.4227	20.347	16.8986	34.7433	15.322	15.3519	26.2806	13.923	13.4281	16.2981	13.7423	12.522	32.0846	17.7803	14.0321	33.7269	29.658	30.2537	45.0336	25.0383	15.5564
2659	Tervuren_5666	Cercopithecus	pogonias	wolfi	M	9.48671	22.8194	35.4601	24.8874	24.3678	31.4002	15.0679	19.5688	28.972	46.9991	25.9833	31.4893	44.6834	43.0616	13.7905	23.7796	40.8962	29.496	20.12	22.3494	13.5984	31.9302	14.5124	13.5356	26.5154	12.6684	11.8972	21.734	13.5267	12.4166	30.1102	14.6159	13.2184	30.6379	29.6806	29.0606	46.6466	24.8955	15.6546
2663	Tervuren_8088	Cercopithecus	pogonias	wolfi	M	9.19686	21.1897	35.7436	24.1817	24.8414	30.4879	16.271	20.6465	31.1203	45.7304	26.4795	31.8499	45.6522	43.8513	11.7357	20.461	38.463	28.083	19.8108	19.9646	12.152	29.3971	14.9261	13.7992	21.5418	11.8995	12.8088	17.8512	12.3923	12.046	27.4556	18.3801	14.4958	29.9584	34.997	27.0863	43.0995	23.2739	15.2132
2662	Tervuren_8091	Cercopithecus	pogonias	wolfi	M	8.86942	21.7795	35.2503	22.7094	25.0759	28.6119	16.1426	17.3145	29.8253	42.8442	25.2295	32.4642	41.1341	42.8356	11.0779	22.1593	40.7508	29.8451	20.8664	18.7039	14.3177	30.498	15.5405	13.1451	21.2301	11.1955	12.3929	16.8528	13.2875	12.0405	28.6013	19.0923	13.3591	29.0395	32.513	25.9206	43.6274	25.0991	14.2307
2667	Tervuren_8109	Cercopithecus	pogonias	wolfi	F	8.5852	19.0645	31.481	19.5978	22.2056	26.6889	16.0813	14.9218	28.4933	40.9146	24.1385	29.8367	40.9866	40.61	9.00094	19.3583	39.1743	27.0805	18.8408	20.115	15.2739	28.2993	15.6734	11.4233	16.3948	12.6854	12.6781	16.2803	11.9202	10.5367	25.9843	19.6166	10.3601	27.5188	29.1089	27.4533	43.3368	22.8741	12.0378
2655	Tervuren_91.060-M-0196	Cercopithecus	pogonias	wolfi	F	9.62215	20.1527	35.3524	21.5577	21.2486	28.7714	13.8262	19.0088	28.1831	43.56	25.7224	28.8973	40.5668	42.6798	8.48138	20.9293	41.2231	28.8212	22.6154	19.9344	15.1682	30.3959	14.015	13.9024	23.3217	10.8039	11.4953	17.6778	12.6576	11.8228	28.9295	16.2145	14.0473	28.2851	34.0243	27.796	42.8427	24.9662	13.7244
2654	Tervuren_91.060-M-0198	Cercopithecus	pogonias	wolfi	F	9.32139	21.7542	31.5456	19.1574	21.6491	26.7909	11.7432	16.7617	28.6752	43.0022	24.6224	30.6528	42.5737	44.6089	11.8266	18.3125	38.0752	25.8827	17.2282	15.4338	14.2412	30.1386	14.0526	12.9934	17.2891	12.2471	11.4348	15.9046	12.1862	11.9701	28.3614	18.0722	12.9791	29.3538	31.2978	27.4627	37.7102	23.0009	13.2922
3260	BMNHL_1996.379	Cercopithecus	sclateri		F	8.499	19.578	31.9018	20.032	21.8927	26.0761	15.332	16.8066	28.1661	40.2051	25.2518	31.428	39.9637	40.7279	10.8708	19.7311	38.1202	25.931	17.9255	20.2902	14.8109	29.0444	14.2854	11.1223	20.5273	11.3702	10.9192	16.7451	13.2989	11.1573	26.6846	15.8449	12.5222	29.8494	31.3482	30.8602	41.8601	24.8754	13.5697
3265	BMNHL_1997.297	Cercopithecus	sclateri		M	8.38176	23.4237	38.8962	27.0701	28.1446	31.29	18.7069	18.477	31.8706	44.6959	27.3563	37.2448	41.4279	44.9739	12.531	22.8522	41.7679	29.683	21.7887	19.5805	15.1923	32.7025	17.4411	13.6096	23.1245	11.9021	12.8794	16.284	15.3284	12.4516	30.149	17.5261	13.4426	32.5559	34.5744	31.2517	43.5264	25.3327	13.1567
3259	BMNHL_1997.298	Cercopithecus	sclateri		M	8.92761	21.7372	34.0246	22.2188	24.2864	28.8096	16.5355	16.5897	28.7053	39.4564	26.3199	32.9356	41.9607	42.7542	10.5128	21.1114	38.9661	26.232	20.2342	19.0784	14.248	29.2942	15.585	11.5578	21.8989	12.1837	11.4286	16.8765	14.4275	11.8793	27.4362	15.3773	12.1544	31.8158	31.0333	31.271	40.9928	23.5559	12.4459
3264	BMNHL_1997.299	Cercopithecus	sclateri		M	7.7888	23.5832	38.0179	29.5757	27.6523	29.4005	19.5577	20.2942	31.069	44.4927	25.1663	30.6935	42.7963	42.5874	10.8718	25.3086	42.5364	NA	20.8854	NA	15.0772	32.6683	16.3115	12.6135	26.5606	9.3223	13.8173	18.3706	14.7712	10.1614	NA	NA	12.7893	29.6965	30.3729	29.8916	43.5607	21.9476	12.4754
3258	BMNHL_1997.93	Cercopithecus	sclateri		M	9.07859	22.5066	35.675	22.5511	25.3997	28.5693	14.2535	16.6715	29.847	41.4283	26.2937	30.95	40.5052	45.0146	11.9004	21.7847	39.9218	25.9595	20.6143	19.8524	15.1358	30.4575	16.4125	12.8203	22.8572	10.8317	12.4635	18.9767	13.3467	12.0892	27.6022	13.4415	13.1007	30.1424	36.7991	27.8896	40.235	24.1035	15.2213
3261	BMNHL_1997.94	Cercopithecus	sclateri		F	9.27369	19.5596	31.198	18.7969	21.0286	27.0743	16.9635	16.0284	27.8756	37.8345	24.1434	28.8283	37.8411	39.4408	9.35603	17.2905	36.5264	25.4088	18.8085	18.5796	13.9854	26.2261	14.1206	13.2012	19.7656	13.3646	10.423	16.8333	11.6915	11.9355	24.8836	15.027	11.8438	29.4183	35.0609	NA	39.5285	22.054	NA
3263	BMNHL_1997.96	Cercopithecus	sclateri		M	9.17123	21.2382	34.996	20.7406	24.5126	28.35	14.4691	17.5839	29.6321	39.7495	24.728	30.3336	38.2602	42.2497	12.6621	22.2133	38.0896	25.0169	21.1404	19.5887	15.4785	29.4801	15.1143	11.2133	22.6495	11.7695	11.8143	16.9529	13.9344	11.5377	27.296	13.9193	12.7149	29.5527	36.4037	26.9052	39.0925	22.4138	14.2114
3262	BMNHL_1998.192	Cercopithecus	sclateri		F	8.91787	20.554	31.3927	19.7944	20.9993	26.9642	13.3452	13.7958	27.5762	42.0972	23.3847	29.1492	42.7454	41.0611	10.2931	19.8232	39.3674	28.1208	17.1435	16.9066	15.651	28.6824	15.7453	12.7382	20.4204	11.8729	10.7068	16.0314	12.6614	12.5892	25.3666	17.1209	9.54371	32.1154	33.6849	30.9547	42.3568	23.1538	12.8855
3257	BMNHL_1998.194	Cercopithecus	sclateri		F	9.81472	19.3982	32.5101	19.2362	22.3495	27.1206	14.516	16.2625	28.0681	39.7719	26.0324	30.7632	40.0557	44.2523	10.2195	18.7768	38.1077	24.7572	18.2333	19.1169	14.9776	28.0552	14.0272	11.4865	17.997	12.6398	11.6978	16.4029	12.276	10.9895	25.8313	16.545	12.0594	30.4889	34.7737	30.4058	39.0838	22.6465	13.3165
3267	BMNHL_1998.195	Cercopithecus	sclateri		M	9.427	21.65	34.2063	22.4819	23.1494	28.6736	14.7255	17.5326	28.6094	45.3656	24.0825	31.2336	43.1151	43.2965	8.61606	20.8382	46.1767	32.2428	21.4337	19.4114	14.4053	32.0327	14.498	15.4819	17.4226	9.42033	10.9234	18.4496	14.3667	11.1176	28.1866	19.4762	14.6826	36.9439	34.5598	32.4788	45.6229	24.1345	14.0555
3270	BMNHL_1998.196	Cercopithecus	sclateri		F	8.33283	23.1457	32.2138	20.4425	22.336	28.0678	11.2092	15.7847	28.5549	44.7753	25.4056	29.9912	41.9253	38.6383	9.31134	18.6347	39.704	29.119	17.8428	17.1815	15.6726	28.6741	15.2372	13.1263	19.4823	10.1413	11.411	17.3623	13.6987	10.6867	24.9736	19.2133	12.3299	32.5197	31.3129	29.2264	43.2392	21.0461	14.0718
3268	BMNHL_1998.320	Cercopithecus	sclateri		M	9.19345	20.8125	NA	21.5051	24.3687	28.8717	13.3248	15.1652	28.8783	43.8127	23.8683	NA	43.8143	45.3503	12.9461	23.0609	41.8572	30.3474	18.6296	19.494	14.3542	31.6519	17.211	12.5631	23.1364	8.11008	NA	NA	12.7477	9.13262	26.4418	20.1646	13.327	31.0018	38.7915	29.0916	44.2038	23.3661	15.1026
3269	BMNHL_1998.322	Cercopithecus	sclateri		F	7.92009	17.7347	31.6983	19.8544	21.1274	26.6297	16.4329	17.0212	27.1014	41.7925	23.9077	30.597	43.8638	41.4136	12.3257	17.4469	36.3561	24.794	14.8192	18.7599	12.6201	27.0484	13.2324	13.4132	18.6614	11.3604	10.6345	17.2974	12.1925	9.53216	24.6807	15.9272	12.6194	30.8586	32.1082	27.9079	40.1249	21.555	13.7713
3266	BMNHL_35.4.2.1	Cercopithecus	sclateri		M	9.19823	21.4598	36.8536	21.7861	24.8873	31.4323	14.4011	15.6164	28.1324	42.7666	26.5539	31.1674	45.4555	43.2454	8.80144	23.4389	42.4377	31.0083	21.5885	16.0847	15.9413	30.7273	14.5077	14.6376	25.9446	11.3545	12.7667	18.9593	12.6207	10.642	26.1462	15.4378	11.4213	31.8823	34.4985	30.031	41.9561	23.5444	14.0727
1641	MfN_9100	Chlorocebus			M	9.41453	24.1219	37.9421	28.2531	28.8076	33.0908	19.5209	22.4973	34.6139	48.4123	28.2793	35.6973	46.8318	51.2518	9.85042	28.5656	49.2577	37.8744	28.6794	20.7465	14.0203	35.9031	17.3453	15.8137	28.0976	15.2096	13.5423	24.2773	14.4671	10.9874	28.6279	18.113	15.3814	32.6172	46.7807	30.5429	50.7151	24.5037	15.9923
805	AMNH_201523	Chlorocebus			M	11.1901	26.1553	47.8134	29.8207	32.2085	36.8709	20.4643	20.6786	34.1422	49.9807	28.8441	36.4214	48.5655	45.5718	10.9372	31.5862	47.2827	35.6813	24.5345	20.451	15.3124	33.3683	16.4207	14.3544	25.7635	13.1853	17.8101	21.1852	17.7302	11.6505	31.5815	23.1256	13.7199	32.4533	30.5539	32.5867	50.1269	22.7459	14.1959
800	AMNH_201533	Chlorocebus			?	8.3474	20.6534	34.2657	22.4689	23.8264	28.4653	12.8955	18.2921	29.3158	45.8552	26.1483	32.0135	40.8326	45.8759	10.3942	19.7602	41.0852	27.8505	21.1496	22.2062	14.5342	29.9447	14.0594	12.9902	20.8356	11.0882	13.0682	15.5778	13.7078	11.5546	28.619	17.9643	12.6784	28.5154	32.4421	29.884	42.5706	24.6479	12.4842
799	AMNH_201542	Chlorocebus			?	7.92296	24.7549	38.7672	26.7412	28.4057	31.5683	16.9363	21.8964	33.7264	44.6548	26.7081	33.9	NA	45.1653	NA	24.2343	NA	NA	NA	21.2976	12.9087	31.2779	16.1478	10.2359	23.196	13.0897	15.2947	19.1578	14.2192	11.4689	29.5461	16.8444	13.9741	32.786	31.3675	33.1685	NA	26.9874	14.6625
806	AMNH_201546	Chlorocebus			M	9.89916	29.9544	44.073	33.1596	34.1934	37.8757	20.3111	22.5138	35.2653	48.0927	29.5712	33.2109	43.5515	47.9321	15.8808	28.8597	44.9482	33.8411	24.2161	22.6407	14.9029	35.3414	16.6562	14.2341	28.8211	13.9488	17.8247	23.2288	18.5993	13.1289	33.9988	19.4032	13.684	32.1638	36.1467	33.6003	48.5896	26.9874	14.1648
3107	BMNHL_29.7.10.5	Chlorocebus			M	9.56918	25.6695	39.6247	28.0771	28.9502	34.3478	18.1939	20.8891	32.3207	47.0921	27.7052	33.8764	45.2526	42.7318	8.85609	22.4131	40.7467	32.2914	23.5548	21.3632	14.4911	29.1383	14.1344	14.0024	27.0627	14.7255	11.6509	19.5556	12.4629	11.927	27.1669	14.9968	12.8646	27.0559	34.325	28.3683	47.9457	24.1676	16.0026
3203	BMNHL_51.9.15.1	Chlorocebus			M	10.1339	28.8584	46.627	33.7243	34.2726	38.0332	15.098	26.6221	37.2279	55.0488	31.5381	36.3483	49.6227	49.5511	14.1042	30.2725	NA	34.6102	25.2509	23.9738	12.3176	34.6363	16.7342	13.9602	27.5692	15.5941	15.436	24.0674	NA	11.4696	NA	21.4908	14.656	30.3646	36.5785	33.2767	50.6763	26.3128	NA
1954	Munich_1912/third	Chlorocebus			M	8.93564	21.6136	33.2312	21.546	24.598	29.6493	15.0313	17.0343	30.4303	39.6753	25.3885	28.483	42.4554	44.3784	9.94469	18.92	40.9413	28.8015	16.3493	19.6971	15.5937	29.8574	16.2323	11.7694	19.2153	11.5816	12.7107	19.51	13.9875	9.60498	27.7131	18.6008	11.0628	30.149	37.1632	31.4326	44.8865	22.83	14.7149
639	AMNH_82192	Chlorocebus	aethiops		M	8.80223	26.4574	40.0915	29.6208	28.5543	33.3195	15.6389	22.7278	32.2537	42.1821	26.7419	32.6986	40.0524	43.6182	7.91709	27.3151	43.6294	34.504	25.6009	19.1033	10.6924	28.9711	14.6915	11.3113	26.7413	14.719	13.4712	21.1951	12.3031	11.7441	26.818	17.2443	12.2748	28.33	40.1042	25.6713	47.2957	25.3273	14.5392
1345	FMNH_85155	Chlorocebus	aethiops		M	9.02571	29.6404	45.7646	34.217	30.4136	37.5821	24.4413	26.3169	36.4745	56.9405	29.3346	40.6178	52.999	45.7796	6.95779	31.5123	48.5476	39.9809	29.3375	22.9781	14.2176	34.1694	17.1176	13.6676	33.4587	17.5617	15.6467	23.6642	13.9789	11.719	28.5688	19.6408	13.9729	27.3031	31.8479	28.2752	55.6172	26.7269	15.3746
1344	FMNH_85156	Chlorocebus	aethiops		F	8.98738	22.8223	35.6421	25.7182	24.7848	30.8858	17.5784	21.2438	32.0027	44.1674	24.5534	32.8017	43.6301	41.1258	8.713	21.1274	40.3929	30.4831	19.3944	15.7926	9.79613	27.0966	14.9988	14.6813	22.8657	15.3877	10.4763	19.2543	11.2564	10.5556	25.4946	16.9108	11.4724	31.0669	30.9991	30.478	41.1554	22.981	11.8752
1002	MCZ_14443	Chlorocebus	aethiops		M	9.85602	27.2487	40.957	28.2909	29.4237	34.6362	15.8933	21.8688	34.4378	44.9246	29.0766	33.7189	41.9076	44.2383	9.45164	25.4687	45.4719	34.5208	26.4382	21.5698	14.7172	32.8104	16.1052	14.5982	27.8861	13.6928	13.7473	22.8517	13.9528	10.6493	27.4425	16.0088	12.9967	27.7769	35.6571	30.1515	48.4953	24.3681	13.537
3122	BMNHL_11.2.12.1	Chlorocebus	aethiops		F	11.1867	25.201	36.6979	24.0715	24.0823	30.2356	13.8232	19.9452	28.5589	39.7376	26.0795	30.8161	38.043	41.7064	9.40253	21.4178	37.7973	28.004	21.5017	17.6346	13.2852	28.5511	10.8811	15.1122	24.6764	13.6912	11.0709	18.1312	11.5545	11.8287	24.086	14.2069	14.0143	28.4475	37.6361	31.4579	39.428	22.3283	11.8331
3128	BMNHL_14.3.8.10	Chlorocebus	aethiops		F	8.22742	23.4093	32.8706	23.0188	23.2024	32.1208	15.2375	19.6505	30.3756	40.6323	25.783	30.5463	39.89	41.8541	8.59067	16.2529	37.9232	27.4453	21.1018	17.0031	12.9609	29.2663	13.9761	15.2395	21.9787	12.7968	12.5246	17.3177	12.1638	11.0884	23.8869	15.5771	13.9537	29.5935	32.9961	29.1891	40.53	22.1898	13.6474
3139	BMNHL_14.3.8.8	Chlorocebus	aethiops		F	9.3404	18.711	33.2461	20.6704	23.8496	32.9869	14.8501	19.9087	31.7786	43.7448	25.572	32.3218	39.697	40.6393	7.8858	16.705	41.6702	30.5475	22.7277	18.2011	13.5927	29.7128	14.4813	16.1052	22.0544	14.2109	11.25	17.393	12.5889	11.8582	26.0091	15.3508	11.883	28.0542	31.7354	28.2998	43.9381	24.9534	14.325
3129	BMNHL_15.3.6.1	Chlorocebus	aethiops		M	9.01604	23.5458	39.3336	27.1226	27.8645	33.4401	15.3258	22.3171	32.3183	44.553	27.2486	33.1625	41.5048	43.4891	10.548	25.4013	42.9586	31.9308	23.4199	20.0489	14.3874	33.551	14.1365	15.9441	26.6045	13.6111	12.8653	21.3352	12.9559	12.1498	28.647	16.6971	14.1868	29.1927	37.6831	28.1286	44.9804	24.3777	13.7384
3127	BMNHL_24.8.7.1	Chlorocebus	aethiops		M	7.227	25.4875	37.7251	30.2339	29.0253	33.773	18.1113	22.8395	33.6943	45.8465	27.8809	34.9561	44.0251	44.6695	12.228	24.0699	40.5827	31.8207	22.2175	18.9978	12.8299	33.2821	16.5586	14.2905	25.0506	12.8651	13.5475	22.4473	12.7671	8.88714	26.6689	18.0479	14.6843	30.5227	38.4217	29.053	46.0401	24.857	14.002
3140	BMNHL_3.2.7.36	Chlorocebus	aethiops		M	10.2948	26.3411	37.937	25.8092	25.4703	31.9001	14.0021	21.8007	31.3333	43.6229	28.4028	34.2438	42.6268	43.2281	6.72798	23.321	43.7371	32.0366	25.168	17.248	13.9038	31.1818	13.5185	14.7835	27.6102	14.8292	12.0937	19.4572	13.472	10.5596	26.7623	16.1211	14.2204	27.5734	35.3489	25.8457	44.0378	24.248	13.9611
3134	BMNHL_6.11.1.3	Chlorocebus	aethiops		M	9.46539	26.1737	38.927	29.9232	30.2808	34.0576	20.8589	24.1861	35.4574	45.933	28.3767	35.752	44.3679	46.8066	7.82459	22.9813	43.8616	34.1585	NA	21.1783	12.9509	31.3277	15.2121	14.0429	NA	16.1503	13.8056	22.1895	12.4088	9.84787	26.8374	NA	14.0678	30.3811	36.2981	31.0614	47.8608	26.0346	14.6512
3138	BMNHL_64.2175	Chlorocebus	aethiops		F	8.86362	21.0423	34.3609	23.2533	23.3337	30.3877	15.1177	20.0497	30.1765	44.9602	24.4412	31.4254	41.8036	40.8768	7.90582	19.2429	42.416	30.9586	21.5005	19.2151	11.6369	28.729	14.2709	13.955	23.5239	12.6599	11.453	17.177	12.869	10.9664	26.4177	17.2814	14.6533	28.2918	28.4828	28.3899	45.7478	24.3471	13.742
3131	BMNHL_64.2177	Chlorocebus	aethiops		F	8.65561	22.8051	35.9776	23.3666	25.6518	30.7092	12.9439	22.6258	34.1081	45.0133	26.7925	32.6291	44.4515	43.856	9.74535	22.7406	39.9001	29.4464	20.8304	17.9823	14.007	29.4854	14.159	12.819	23.7348	13.8946	12.4965	18.9809	13.5287	10.1026	26.0171	16.9118	13.8245	29.4626	36.8479	26.1487	43.8656	22.751	15.3247
3137	BMNHL_69.10.24.109	Chlorocebus	aethiops		F	8.74511	19.4837	30.0722	22.7037	22.5715	28.6855	15.0272	19.7267	29.1531	46.3263	24.3336	29.5977	43.4573	42.053	11.9565	19.0424	34.4662	25.9	17.9862	15.6116	11.2862	26.1334	13.0334	13.4592	21.7938	14.3467	10.8358	19.0188	11.4107	10.536	24.2493	15.0912	11.1449	32.0266	34.6112	27.1248	37.6514	21.5057	14.2851
1359	FMNH_27060	Chlorocebus	aethiops		F	8.33146	21.5049	34.381	24.0704	24.1645	32.1935	15.1101	19.0266	29.52	45.1266	24.759	30.4822	44.6848	45.456	7.76113	18.8764	40.9781	30.5065	23.3418	20.0623	13.8066	29.607	14.3719	15.3399	23.6323	12.9294	13.0715	17.8468	12.3962	10.4416	25.5666	15.9274	12.347	30.9174	32.6817	30.8963	45.3967	25.0749	15.4908
1357	FMNH_27065	Chlorocebus	aethiops		F	7.42602	21.1899	29.8181	21.3562	20.8813	27.4768	12.2458	20.3541	28.4514	42.3066	23.1927	27.6926	41.5433	40.5144	5.30979	18.529	40.4595	27.315	20.9438	17.0657	10.4968	25.817	12.4788	11.4458	22.1223	12.126	12.2316	17.3797	12.1812	10.1206	24.0568	12.9852	13.493	26.2819	30.4573	24.7974	41.2618	21.2232	14.0172
1355	FMNH_27073	Chlorocebus	aethiops		F	8.0217	21.2314	31.8667	19.9515	22.593	29.3672	14.0023	19.0518	29.8351	44.096	25.0317	30.8359	44.0259	43.9795	6.46739	17.6379	39.8083	29.7385	21.5464	20.3924	12.9653	25.3176	12.1791	14.889	22.6247	11.7794	10.0055	17.6851	11.6074	11.8477	27.5403	13.8891	13.1104	29.9191	35.8141	29.4376	45.4958	26.8261	14.9751
1356	FMNH_27170	Chlorocebus	aethiops		M	9.19048	25.6564	40.382	27.3709	27.6468	34.2632	14.4444	21.5558	31.9907	48.0776	26.5246	31.8321	43.946	45.0794	8.66498	25.1243	42.7534	31.7674	22.3765	17.7812	13.4504	31.5989	15.168	13.8586	25.3756	12.0243	13.6594	20.2081	12.4154	12.1181	26.9253	17.6585	14.4234	32.5658	35.9522	28.8549	43.6426	23.547	15.9601
1354	FMNH_27172	Chlorocebus	aethiops		M	8.49483	23.1304	37.2669	26.4588	27.9556	32.8611	16.1344	21.907	32.5192	46.2431	26.5248	31.9404	40.1284	42.2188	9.37378	23.4886	40.8399	32.3068	23.86	20.3809	13.7645	30.0759	13.6885	14.096	24.7216	13.844	12.0279	18.8523	12.9457	10.597	26.9229	15.116	12.1118	28.1136	35.0261	25.5663	44.3028	25.1414	15.3113
1353	FMNH_27174	Chlorocebus	aethiops		F	7.83897	21.8115	31.98	21.756	21.7722	28.2661	11.0617	17.95	28.0736	45.1849	24.7672	28.0001	43.7913	42.1604	7.05894	19.5311	39.066	28.4434	18.4616	14.9466	12.8232	26.2073	12.8168	12.5692	21.7886	12.0313	12.126	18.0009	11.3511	10.1458	25.2279	16.1753	11.3346	29.8271	32.7056	27.4038	39.2342	21.3862	13.0033
1361	FMNH_27176	Chlorocebus	aethiops		M	8.21171	27.5877	40.9874	31.6435	30.6269	35.3942	20.5242	23.8782	34.4214	47.5506	28.5205	36.2187	44.4824	47.4916	9.69112	28.801	44.8262	33.1153	26.5126	20.432	14.2147	33.134	15.3296	13.6777	30.1438	17.059	15.5993	23.5638	12.8083	11.2963	28.2521	17.1558	12.2805	32.8638	40.8572	31.9167	47.6615	26.6123	16.2958
1358	FMNH_27177	Chlorocebus	aethiops		F	8.91116	20.7089	32.0677	21.2476	23.5749	30.1779	15.827	18.2116	29.6384	40.673	26.3798	30.9662	39.729	44.1215	7.42717	18.6919	40.9987	30.2063	22.6578	19.0037	13.8121	27.4596	13.4759	13.6834	21.3519	9.61497	11.4371	18.6115	11.0489	10.7006	25.7716	15.3158	15.5184	27.3733	38.3931	27.0749	43.2589	23.7842	14.1366
1360	FMNH_27178	Chlorocebus	aethiops		F	8.41579	22.2466	34.6285	22.8392	23.7683	30.5894	14.0799	18.938	30.5248	53.2466	24.9748	31.9411	47.6978	45.7504	7.89357	21.6072	40.9652	30.5519	21.8001	18.6146	13.1013	28.3303	13.8116	13.8602	22.6893	13.4916	13.2649	19.6647	11.3183	10.876	25.5139	16.9909	12.4906	29.0492	29.2816	26.313	43.7731	23.4798	15.166
1370	FMNH_27236	Chlorocebus	aethiops		M	8.88932	21.226	36.0518	25.4755	26.1177	32.7411	17.3599	20.393	30.4571	47.3637	25.966	33.9765	45.9988	49.7511	7.0325	20.5842	42.7308	32.1197	23.8464	21.0791	12.326	28.0802	13.6695	13.9336	24.7215	12.9314	11.2931	18.657	12.5442	10.3137	25.3563	15.3172	14.1663	29.26	36.8287	29.8185	47.2944	26.6296	16.3067
1348	FMNH_93621	Chlorocebus	aethiops		M	9.95393	21.6893	39.1818	28.3792	28.8769	34.0162	19.7617	24.4276	33.1235	41.3975	27.7886	33.6233	40.7577	44.2492	7.94735	25.4499	NA	33.3679	24.0566	20.5081	13.1309	32.2917	13.7783	14.0228	26.291	14.863	14.0153	22.7451	NA	10.7414	NA	15.1182	13.6655	24.9531	38.7066	27.6061	46.5328	25.9652	NA
1349	FMNH_93625	Chlorocebus	aethiops		F	8.37381	19.4582	33.9488	22.8983	24.2596	30.5816	15.9064	20.1573	30.1188	44.221	25.8813	29.6446	40.7865	43.0539	8.21394	20.2101	38.8233	29.2031	23.2153	18.4607	13.0202	27.7216	13.4464	13.3871	23.8576	13.1717	12.9854	18.321	10.1034	11.4712	23.9225	13.472	12.3143	25.8885	34.2425	25.0873	42.4503	24.4453	14.2816
1350	FMNH_93631	Chlorocebus	aethiops		F	8.07202	21.2173	35.475	24.3852	24.7456	31.5754	15.7626	19.6802	29.7765	39.6203	23.9304	30.4951	38.3687	41.7461	7.98062	18.2715	37.8849	29.0095	21.1628	17.8627	11.9994	26.9458	13.9707	13.6481	22.6362	13.6308	12.1414	16.6509	10.4202	10.4549	23.9011	14.4351	10.8653	25.8315	37.8909	25.5181	41.5249	20.7922	13.401
3536	PC_ABYSII61	Chlorocebus	aethiops		M	9.12394	22.705	35.6402	25.6439	26.5026	32.6908	18.0433	21.9279	32.6777	45.0095	26.8558	32.7298	42.0615	42.0258	8.05572	21.0245	42.0108	31.8815	23.4518	21.8081	13.1492	29.4692	14.4197	12.2025	25.9433	12.9171	11.9388	21.0084	12.6357	8.8496	27.0734	15.4621	13.5767	27.1594	34.6168	25.6255	48.5518	25.1411	17.162
366	USNM_252703	Chlorocebus	aethiops		M	8.24357	22.7247	38.2085	27.2846	27.3278	33.246	14.8464	22.7209	32.9322	44.4334	26.4043	31.9317	42.5856	44.1569	8.20916	21.527	40.5889	31.8889	23.3085	22.6782	12.8217	28.1876	15.0748	12.8866	26.79	11.2979	11.2455	18.4282	12.3994	11.4086	25.0339	13.0315	13.7781	24.6279	36.21	27.3071	47.442	24.7031	14.9047
420	USNM_317968	Chlorocebus	aethiops		M	8.67417	30.3977	42.5389	32.5548	30.3813	35.6745	18.6693	22.0138	33.961	48.4389	27.4862	35.8961	46.6037	46.6651	11.1688	28.0038	42.4148	34.1033	22.047	19.668	14.3298	32.6476	16.1721	14.6837	26.9927	16.4671	13.8754	20.9529	13.508	12.2599	26.1458	22.1955	12.6594	27.8624	37.915	30.1355	49.1362	25.8769	12.9598
419	USNM_317969	Chlorocebus	aethiops		F	9.98067	22.6865	40.8318	26.0131	25.9238	31.7855	17.1229	22.4794	32.5442	44.4365	26.18	31.5706	45.3714	42.9427	7.74037	22.6307	41.7674	30.8206	20.8344	20.8901	11.2027	26.913	14.6681	13.2762	22.9226	16.0696	12.8406	16.9458	12.7448	10.3283	26.0593	18.0211	11.3741	25.588	33.2596	26.1804	47.1807	25.2754	14.9723
367	USNM_342067	Chlorocebus	aethiops		F	10.601	20.5729	34.5124	20.8231	23.7977	29.8583	17.6654	17.7507	29.541	43.8007	24.4536	29.3795	39.8093	43.469	9.16382	19.9393	40.194	29.3393	21.9646	20.6863	14.0781	27.8126	14.6074	12.7702	22.2286	13.1249	11.7347	19.1921	11.7516	10.2541	25.0892	15.2533	10.5756	22.3807	34.2848	27.5497	43.9375	25.8598	13.6615
368	USNM_342069	Chlorocebus	aethiops		M	10.3077	28.5259	41.9862	29.1507	27.1409	34.9374	19.0442	20.9392	31.7992	45.2163	25.0469	34.5264	43.4795	46.1151	8.36564	25.3713	43.4738	33.184	25.4514	21.3037	14.7287	33.0233	15.1413	15.7067	29.5134	16.8177	12.9566	20.6193	13.2098	12.376	27.877	14.787	10.1243	25.8688	36.9197	27.2649	46.6294	23.8349	12.8419
421	USNM_360985	Chlorocebus	aethiops		F	8.33972	20.3964	32.2134	22.2714	22.2866	29.0199	12.3362	18.9407	28.1718	42.1957	22.6133	28.0276	38.4695	42.2611	6.30245	16.2418	38.672	29.2484	20.8195	17.0378	11.2165	25.3207	12.7359	13.2823	20.6234	10.7198	9.80806	16.6611	10.7299	8.96296	22.5766	13.6275	11.4347	27.4311	35.4491	26.4893	40.18	22.184	14.1467
122	USNM_399281	Chlorocebus	aethiops		F	7.41718	19.5497	31.4357	24.1797	23.7153	29.445	12.3146	21.1203	30.6191	45.1434	24.905	30.1153	43.0748	44.4958	9.56394	20.7615	40.1438	29.2295	21.0772	18.024	10.7608	28.7532	14.2692	13.0806	23.6825	12.8761	12.3318	18.3109	12.228	10.9168	26.1668	14.9583	13.3584	30.5999	38.3758	29.0372	42.8159	25.0324	14.8912
641	AMNH_116268	Chlorocebus	cynosuros		F	8.45294	22.2309	34.9153	23.7609	25.3397	30.2051	14.2102	19.0026	30.0677	43.8729	25.9615	29.8723	42.9621	44.4098	7.12877	20.1958	42.4622	30.3981	23.2679	19.223	13.2545	27.8739	13.5116	12.9208	22.4369	13.1889	11.7367	17.7583	12.9864	10.4473	27.6075	14.7547	10.9969	26.3184	35.6595	28.4135	43.535	23.8989	12.1653
642	AMNH_116273	Chlorocebus	cynosuros		M	8.5907	25.2372	39.6313	33.0883	30.9364	35.452	18.8431	24.7508	33.2982	48.0644	27.8419	33.1131	NA	45.7832	NA	26.1665	NA	NA	NA	22.1411	14.0377	34.2453	14.6979	14.0561	25.4848	12.6153	13.9437	23.2943	13.2752	10.5493	27.7794	19.3956	13.6208	25.6764	36.343	28.1302	NA	26.0002	14.2065
643	AMNH_119793	Chlorocebus	cynosuros		F	9.95028	20.6313	38.3423	24.7701	26.0905	32.8609	13.7946	20.9511	30.7728	50.4962	26.6641	29.9615	48.992	46.6072	9.88487	19.34	40.3168	28.379	23.7863	20.0955	12.6577	29.9379	13.7746	14.9143	26.8783	12.0811	12.5918	17.927	11.4405	10.6388	25.1921	10.251	13.8526	29.9162	36.6378	29.3419	42.9837	26.6702	14.1414
644	AMNH_160991	Chlorocebus	cynosuros		M	9.02613	25.0344	37.505	28.7566	28.3444	34.3009	19.4135	20.845	31.9663	45.2547	26.5518	31.3365	45.5056	45.0457	6.53142	23.4221	45.371	34.0929	24.8156	21.1355	16.0978	32.6603	15.3217	13.5041	25.1876	12.4052	13.4372	21.8793	12.5364	10.8531	27.4138	17.3941	12.6979	24.6537	34.5619	26.9014	47.9814	25.3016	15.5574
[truncated: 2,765 more rows]

## Sheet: Final mandible
list	catal	gen_corr	sp_corr	ssp_c	sex_cod	M1	M2	M3	M4	M5	M6	M7	M8	M9	M10	M11	M12	M13	M14	M15	M16	M17	M18	M19	M20	M21	M22	M23
[truncated: 3,886 more rows]
